# Supplementary material for: The mammalian faunas endemic to the Cerrado and the Caatinga
Source: Zookeys. 2017 Jan 10;(644):105–57. doi: 10.3897/zookeys.644.10827 (PMC5242261; doi:10.3897/zookeys.644.10827)
Supplement: XML Treatment for Cryptonanus agricolai [file zookeys.644.10827-treatment1.xml]

<!DOCTYPE tp:taxon-treatment
  PUBLIC "-//TaxonX//DTD Taxonomic Treatment Publishing DTD v0 20100105//EN" "tax-treatment-NSO.dtd">
<tp:taxon-treatment xmlns:tp="http://www.plazi.org/taxpub"><tp:treatment-meta><kwd-group><label>Taxon classification</label><kwd><named-content content-type="kingdom">Animalia</named-content></kwd><kwd><named-content content-type="order">Didelphimorphia</named-content></kwd><kwd><named-content content-type="family">Didelphidae</named-content></kwd></kwd-group><mixed-citation publication-type="journal"><person-group><name><surname>Gutiérrez</surname><given-names>Eliécer E.</given-names></name><name><surname>Marinho-Filho</surname><given-names>Jader</given-names></name></person-group><article-title>The mammalian faunas endemic to the Cerrado and the Caatinga</article-title><source>Zookeys</source><day>10</day><month>1</month><year>2017</year><volume>2017</volume><issue>644</issue><fpage>105</fpage><lpage>157</lpage><pub-id pub-id-type="doi">10.3897/zookeys.644.10827</pub-id></mixed-citation></tp:treatment-meta><tp:nomenclature><tp:taxon-name>
                <tp:taxon-name-part taxon-name-part-type="genus">Cryptonanus</tp:taxon-name-part>
                <tp:taxon-name-part taxon-name-part-type="species">agricolai</tp:taxon-name-part>
              </tp:taxon-name><tp:taxon-authority>(Moojen, 1943)</tp:taxon-authority></tp:nomenclature><tp:treatment-sec sec-type="distribution" id="SECID0E5FAC"><title>Distribution.</title><p>
                <italic><tp:taxon-name><tp:taxon-name-part taxon-name-part-type="genus">Cryptonanus</tp:taxon-name-part> <tp:taxon-name-part taxon-name-part-type="species">agricolai</tp:taxon-name-part></tp:taxon-name></italic> is endemic to the Cerrado and the Caatinga, and has also been collected in contact zones between these biomes and the Amazon in northern Mato Grosso and southwestern Piauí states (<xref ref-type="bibr" rid="B19">Bezerra et al. 2009</xref>). Records of <italic><tp:taxon-name><tp:taxon-name-part taxon-name-part-type="genus">Cryptonanus</tp:taxon-name-part> <tp:taxon-name-part taxon-name-part-type="species">agricolai</tp:taxon-name-part></tp:taxon-name></italic> in the Atlantic forest were obtained from pellets of <italic><tp:taxon-name><tp:taxon-name-part taxon-name-part-type="genus">Tyto</tp:taxon-name-part> <tp:taxon-name-part taxon-name-part-type="species">alba</tp:taxon-name-part></tp:taxon-name></italic> and might actually correspond to individuals captured in the Cerrado, the Caatinga, or both (<xref ref-type="bibr" rid="B240">Souza et al. 2010</xref>), as these owls can potentially forage through long distances (up to ~31 km; <xref ref-type="bibr" rid="B119">Hegdal and Blaskiewicz 1984</xref>). According to <xref ref-type="bibr" rid="B20">Bezerra et al. (2014)</xref>, unpublished molecular data suggest that <italic><tp:taxon-name><tp:taxon-name-part taxon-name-part-type="genus">Cryptonanus</tp:taxon-name-part> <tp:taxon-name-part taxon-name-part-type="species">agricolai</tp:taxon-name-part></tp:taxon-name></italic> is absent from the Cerrado; however, we will refrain from adopting this view until these data become publicly available (contra <xref ref-type="bibr" rid="B56">Carmignotto et al. 2012</xref>). The current, known distribution of <italic><tp:taxon-name><tp:taxon-name-part taxon-name-part-type="genus">Cryptonanus</tp:taxon-name-part> <tp:taxon-name-part taxon-name-part-type="species">agricolai</tp:taxon-name-part></tp:taxon-name></italic> includes the Brazilian states of Ceará, Goiás, Mato Grosso, Mato Grosso do Sul, Minas Gerais, Pernambuco, Piauí, Sergipe, and Tocantins (<xref ref-type="bibr" rid="B263">Voss et al. 2005</xref>, <xref ref-type="bibr" rid="B19">Bezerra et al. 2009</xref>, <xref ref-type="bibr" rid="B20">2014</xref>, <xref ref-type="bibr" rid="B53">Carmignotto and Aires 2011</xref>, <xref ref-type="bibr" rid="B37">Bonvicino et al. 2012</xref>, <xref rid="B105" ref-type="bibr">Gómes et al. 2015</xref>, <xref ref-type="bibr" rid="B114">Gurgel-Filho et al. 2015</xref>, <xref ref-type="bibr" rid="B118">Hannibal and Neves-Godoi 2015</xref>, <xref ref-type="bibr" rid="B227">de la Sancha and D’Elía 2015</xref>). Alleged records from a locality in São Paulo state have been mentioned in the literature (see <xref ref-type="bibr" rid="B156">Martin et al. 2012</xref>), but they were made based on animals that were released (i.e., no voucher specimens are available) and identified using unreported criteria.</p></tp:treatment-sec><tp:treatment-sec sec-type="conservation status" id="SECID0ESJAC"><title>Conservation status.</title><p>The red list of the <abbrev xmlns:xlink="http://www.w3.org/1999/xlink" content-type="institution" xlink:title="International Union for the Conservation of Nature" id="ABBRID0EYJAC" xlink:type="simple">IUCN</abbrev> ver. 3.1 assigned the category “Data Deficient” to <italic><tp:taxon-name><tp:taxon-name-part taxon-name-part-type="genus">Cryptonanus</tp:taxon-name-part> <tp:taxon-name-part taxon-name-part-type="species">agricolai</tp:taxon-name-part></tp:taxon-name></italic> (see <xref ref-type="bibr" rid="B57">Carmignotto et al. 2016a</xref>). The species was not included in the official list of threatened species of Brazil (<xref ref-type="bibr" rid="B130">ICMBio-MMA 2016</xref>).</p></tp:treatment-sec><ref-list><ref id="B19"><mixed-citation xmlns:xlink="http://www.w3.org/1999/xlink" xlink:type="simple">
          <person-group><name name-style="western"><surname>Bezerra</surname><given-names>AMR</given-names></name><name name-style="western"><surname>Carmignotto</surname><given-names>AP</given-names></name><name name-style="western"><surname>Rodrigues</surname><given-names>FHG</given-names></name></person-group> (<year>2009</year>) Small non-volant mammals of an ecotone region between the Cerrado hotspot and the Amazonian rainforest, with comments on their taxonomy and distribution. Zoological Studies 48: 861–874.</mixed-citation></ref><ref id="B240"><mixed-citation xmlns:xlink="http://www.w3.org/1999/xlink" xlink:type="simple">
          <person-group><name name-style="western"><surname>Souza</surname><given-names>DP</given-names></name><name name-style="western"><surname>Asfora</surname><given-names>PH</given-names></name><name name-style="western"><surname>Lira</surname><given-names>TC</given-names></name><name name-style="western"><surname>Astúa</surname><given-names>D</given-names></name></person-group> (<year>2010</year>) Small mammals in Barn Owl (<italic><tp:taxon-name><tp:taxon-name-part taxon-name-part-type="genus">Tyto</tp:taxon-name-part> <tp:taxon-name-part taxon-name-part-type="species">alba</tp:taxon-name-part></tp:taxon-name></italic>–<tp:taxon-name><tp:taxon-name-part taxon-name-part-type="class">Aves</tp:taxon-name-part></tp:taxon-name>, <tp:taxon-name><tp:taxon-name-part taxon-name-part-type="order">Strigiformes</tp:taxon-name-part></tp:taxon-name>) pellets from Northeastern Brazil, with new records of <italic><tp:taxon-name><tp:taxon-name-part taxon-name-part-type="genus">Gracilinanus</tp:taxon-name-part></tp:taxon-name></italic> and <italic><tp:taxon-name><tp:taxon-name-part taxon-name-part-type="genus">Cryptonanus</tp:taxon-name-part></tp:taxon-name></italic> (<tp:taxon-name><tp:taxon-name-part taxon-name-part-type="order">Didelphimorphia</tp:taxon-name-part></tp:taxon-name>, <tp:taxon-name><tp:taxon-name-part taxon-name-part-type="family">Didelphidae</tp:taxon-name-part></tp:taxon-name>). Mammalian Biology 75: 370–374. <ext-link xlink:type="simple" ext-link-type="doi" xlink:href="10.1016/j.mambio.2009.08.003">https://doi.org/10.1016/j.mambio.2009.08.003</ext-link></mixed-citation></ref><ref id="B119"><mixed-citation xmlns:xlink="http://www.w3.org/1999/xlink" xlink:type="simple">
          <person-group><name name-style="western"><surname>Hegdal</surname><given-names>PL</given-names></name><name name-style="western"><surname>Blaskiewicz</surname><given-names>RW</given-names></name></person-group> (<year>1984</year>) Evaluation of the potential hazard to Barn Owls of Talon (brodifacoum bait) used to control rats and house mice. Environmental Toxicology and Chemistry 3: 167–179. <ext-link xlink:type="simple" ext-link-type="doi" xlink:href="10.1002/etc.5620030119">https://doi.org/10.1002/etc.5620030119</ext-link></mixed-citation></ref><ref id="B20"><mixed-citation xmlns:xlink="http://www.w3.org/1999/xlink" xlink:type="simple">
          <person-group><name name-style="western"><surname>Bezerra</surname><given-names>AMR</given-names></name><name name-style="western"><surname>Lazar</surname><given-names>A</given-names></name><name name-style="western"><surname>Bonvicino</surname><given-names>CR</given-names></name><name name-style="western"><surname>Cunha</surname><given-names>AS</given-names></name></person-group> (<year>2014</year>) Subsidies for a poorly known endemic semiarid biome of Brazil: non-volant mammals of an eastern region of Caatinga. Zoological Studies 53: 16. <ext-link xlink:type="simple" ext-link-type="doi" xlink:href="10.1186/1810-522x-53-16">https://doi.org/10.1186/1810-522x-53-16</ext-link></mixed-citation></ref><ref id="B56"><mixed-citation xmlns:xlink="http://www.w3.org/1999/xlink" xlink:type="simple">
          <person-group><name name-style="western"><surname>Carmignotto</surname><given-names>AP</given-names></name><name name-style="western"><surname>de Vivo</surname><given-names>M</given-names></name><name name-style="western"><surname>Langguth</surname><given-names>A</given-names></name></person-group> (<year>2012</year>) Mammals of the Cerrado and Caatinga: distribution patterns of the tropical open biomes of Central South América. In: Patterson BD, Costa LP (Eds) Bones, clones, and biomes: the history and geography of Recent Neotropical mammals. University of Chicago Press, Chicago, Illinois, 203–229. <ext-link xlink:type="simple" ext-link-type="doi" xlink:href="10.7208/chicago/9780226649214.003.0010">https://doi.org/10.7208/chicago/9780226649214.003.0010</ext-link></mixed-citation></ref><ref id="B263"><mixed-citation xmlns:xlink="http://www.w3.org/1999/xlink" xlink:type="simple">
          <person-group><name name-style="western"><surname>Voss</surname><given-names>RS</given-names></name><name name-style="western"><surname>Lunde</surname><given-names>DP</given-names></name><name name-style="western"><surname>Jansa</surname><given-names>SA</given-names></name></person-group> (<year>2005</year>) On the contents of <italic><tp:taxon-name><tp:taxon-name-part taxon-name-part-type="genus">Gracilinanus</tp:taxon-name-part></tp:taxon-name></italic> Gardner and Creighton, 1989, with the description of a previously unrecognized clade of small didelphid marsupials. American Museum Novitates 3482: 1–34. <ext-link xlink:type="simple" ext-link-type="doi" xlink:href="10.1206/0003-0082(2005)482[0001:OTCOGG]2.0.CO;2">https://doi.org/10.1206/0003-0082(2005)482[0001:OTCOGG]2.0.CO;2</ext-link></mixed-citation></ref><ref id="B53"><mixed-citation xmlns:xlink="http://www.w3.org/1999/xlink" xlink:type="simple">
          <person-group><name name-style="western"><surname>Carmignotto</surname><given-names>AP</given-names></name><name name-style="western"><surname>Aires</surname><given-names>CC</given-names></name></person-group> (<year>2011</year>) Mamíferos não voadores (<tp:taxon-name><tp:taxon-name-part taxon-name-part-type="class">Mammalia</tp:taxon-name-part></tp:taxon-name>) da Estação Ecológica Serra Geral do Tocantins. Biota Neotropica 11: 313–328. <ext-link xlink:type="simple" ext-link-type="doi" xlink:href="10.1590/S1676-06032011000100029">https://doi.org/10.1590/S1676-06032011000100029</ext-link></mixed-citation></ref><ref id="B37"><mixed-citation xmlns:xlink="http://www.w3.org/1999/xlink" xlink:type="simple">
          <person-group><name name-style="western"><surname>Bonvicino</surname><given-names>CR</given-names></name><name name-style="western"><surname>Lindbergh</surname><given-names>SM</given-names></name><name name-style="western"><surname>Faria</surname><given-names>MB</given-names></name><name name-style="western"><surname>Bezerra</surname><given-names>AMR</given-names></name></person-group> (<year>2012</year>) The eastern boundary of the Brazilian Cerrado: a hotspot region. Zoological Studies 51: 1207–1218.</mixed-citation></ref><ref id="B105"><mixed-citation xmlns:xlink="http://www.w3.org/1999/xlink" xlink:type="simple">
          <person-group><name name-style="western"><surname>Gomes</surname><given-names>LP</given-names></name><name name-style="western"><surname>Rocha</surname><given-names>CR</given-names></name><name name-style="western"><surname>Brandão</surname><given-names>RA</given-names></name><name name-style="western"><surname>Marinho-Filho</surname><given-names>J</given-names></name></person-group> (<year>2015</year>) Mammal richness and diversity in Serra do Facão region, Southeastern Goiás state, central Brazil. Biota Neotropica 15: 1–11. <ext-link xlink:type="simple" ext-link-type="doi" xlink:href="10.1590/1676-0611-BN-2015-0033">http://dx.doi.org/10.1590/1676-0611-BN-2015-0033</ext-link></mixed-citation></ref><ref id="B114"><mixed-citation xmlns:xlink="http://www.w3.org/1999/xlink" xlink:type="simple">
          <person-group><name name-style="western"><surname>Gurgel-Filho</surname><given-names>NM</given-names></name><name name-style="western"><surname>Feijó</surname><given-names>A</given-names></name><name name-style="western"><surname>Langguth</surname><given-names>A</given-names></name></person-group> (<year>2015</year>) Pequenos mamíferos do Ceará (marsupiais, morcegos e roedores sigmodontíneos) com discussão taxonômica de algumas espécies. Revista Nordestina de Biologia 23(2): 3–150. <ext-link xlink:type="simple" ext-link-type="uri" xlink:href="http://www.biblionline.ufpb.br/ojs/index.php/revnebio/article/view/25904">http://www.biblionline.ufpb.br/ojs/index.php/revnebio/article/view/25904</ext-link></mixed-citation></ref><ref id="B118"><mixed-citation xmlns:xlink="http://www.w3.org/1999/xlink" xlink:type="simple">
          <person-group><name name-style="western"><surname>Hannibal</surname><given-names>W</given-names></name><name name-style="western"><surname>Neves-Godoi</surname><given-names>M</given-names></name></person-group> (<year>2015</year>) Non-volant mammals of the Maracaju Mountains, southwestern Brazil: composition, richness and conservation. Revista Mexicana de Biodiversidad 86: 217–225. <ext-link xlink:type="simple" ext-link-type="doi" xlink:href="10.7550/rmb.48618">https://doi.org/10.7550/rmb.48618</ext-link></mixed-citation></ref><ref id="B227"><mixed-citation xmlns:xlink="http://www.w3.org/1999/xlink" xlink:type="simple">
          <person-group><name name-style="western"><surname>de la Sancha</surname><given-names>NU</given-names></name><name name-style="western"><surname>D’Elía</surname><given-names>G</given-names></name></person-group> (<year>2015</year>) Additions to the Paraguayan mammal fauna: the first records of two marsupials (<tp:taxon-name><tp:taxon-name-part taxon-name-part-type="order">Didelphimorphia</tp:taxon-name-part></tp:taxon-name>, <tp:taxon-name><tp:taxon-name-part taxon-name-part-type="family">Didelphidae</tp:taxon-name-part></tp:taxon-name>) with comments on the alpha taxonomy of <italic><tp:taxon-name><tp:taxon-name-part taxon-name-part-type="genus">Cryptonanus</tp:taxon-name-part></tp:taxon-name></italic> and <italic><tp:taxon-name><tp:taxon-name-part taxon-name-part-type="genus">Philander</tp:taxon-name-part></tp:taxon-name></italic>. <tp:taxon-name><tp:taxon-name-part taxon-name-part-type="class">Mammalia</tp:taxon-name-part></tp:taxon-name> 79: 343–356. <ext-link xlink:type="simple" ext-link-type="doi" xlink:href="10.1515/mammalia-2013-0176">https://doi.org/10.1515/mammalia-2013-0176</ext-link></mixed-citation></ref><ref id="B156"><mixed-citation xmlns:xlink="http://www.w3.org/1999/xlink" xlink:type="simple">
          <person-group><name name-style="western"><surname>Martin</surname><given-names>PS</given-names></name><name name-style="western"><surname>Gheler-Costa</surname><given-names>C</given-names></name><name name-style="western"><surname>Lopes</surname><given-names>PC</given-names></name><name name-style="western"><surname>Rosalino</surname><given-names>LM</given-names></name><name name-style="western"><surname>Verdade</surname><given-names>LM</given-names></name></person-group> (<year>2012</year>) Terrestrial non-volant small mammals in agro-silvicultural landscapes of Southeastern Brazil. Forest Ecology and Management 282: 185–195. <ext-link xlink:type="simple" ext-link-type="doi" xlink:href="10.1016/j.foreco.2012.07.002">https://doi.org/10.1016/j.foreco.2012.07.002</ext-link></mixed-citation></ref><ref id="B57"><mixed-citation xmlns:xlink="http://www.w3.org/1999/xlink" xlink:type="simple">
          <person-group><name name-style="western"><surname>Carmignotto</surname><given-names>AP</given-names></name><name name-style="western"><surname>Astua</surname><given-names>D</given-names></name><name name-style="western"><surname>Cáceres</surname><given-names>N</given-names></name></person-group> (<year>2016a</year>) <italic><tp:taxon-name><tp:taxon-name-part taxon-name-part-type="genus">Cryptonanus</tp:taxon-name-part> <tp:taxon-name-part taxon-name-part-type="species">agricolai</tp:taxon-name-part></tp:taxon-name></italic>. The IUCN Red List of Threatened Species 2016: e.T136545A22177735. <ext-link xlink:type="simple" ext-link-type="uri" xlink:href="http://www.iucnredlist.org/details/136545/0">http://www.iucnredlist.org/details/136545/0</ext-link> [Downloaded 15 October 2016]</mixed-citation></ref><ref id="B130"><mixed-citation xmlns:xlink="http://www.w3.org/1999/xlink" xlink:type="simple">
          <institution xlink:type="simple">ICMBio-MMA</institution> (<institution xlink:type="simple">Instituto Chico Mendes, Ministério do Meio Ambiemte</institution>) (<year>2016</year>) Executive summary of Brazil red book of threatened species of fauna. Instituto Chico Mendes de Conservação da Biodiversidade. <ext-link xlink:type="simple" ext-link-type="uri" xlink:href="http://www.icmbio.gov.br/portal/images/stories/comunicacao/publicacoes/publicacoes-diversas/dcom_sumario_executivo_livro_vermelho_ed_2016.pdf">http://www.icmbio.gov.br/portal/images/stories/comunicacao/publicacoes/publicacoes-diversas/dcom_sumario_executivo_livro_vermelho_ed_2016.pdf</ext-link> [Accessed on December 19th, 2016]</mixed-citation></ref></ref-list></tp:taxon-treatment>
