# Supplementary material for: The mammalian faunas endemic to the Cerrado and the Caatinga
Source: Zookeys. 2017 Jan 10;(644):105–57. doi: 10.3897/zookeys.644.10827 (PMC5242261; doi:10.3897/zookeys.644.10827)
Supplement: XML Treatment for Thylamys (Xerodelphis) karimii [file zookeys.644.10827-treatment2.xml]

<!DOCTYPE tp:taxon-treatment
  PUBLIC "-//TaxonX//DTD Taxonomic Treatment Publishing DTD v0 20100105//EN" "tax-treatment-NSO.dtd">
<tp:taxon-treatment xmlns:tp="http://www.plazi.org/taxpub"><tp:treatment-meta><kwd-group><label>Taxon classification</label><kwd><named-content content-type="kingdom">Animalia</named-content></kwd><kwd><named-content content-type="order">Didelphimorphia</named-content></kwd><kwd><named-content content-type="family">Didelphidae</named-content></kwd></kwd-group><mixed-citation publication-type="journal"><person-group><name><surname>Gutiérrez</surname><given-names>Eliécer E.</given-names></name><name><surname>Marinho-Filho</surname><given-names>Jader</given-names></name></person-group><article-title>The mammalian faunas endemic to the Cerrado and the Caatinga</article-title><source>Zookeys</source><day>10</day><month>1</month><year>2017</year><volume>2017</volume><issue>644</issue><fpage>105</fpage><lpage>157</lpage><pub-id pub-id-type="doi">10.3897/zookeys.644.10827</pub-id></mixed-citation></tp:treatment-meta><tp:nomenclature><tp:taxon-name>
                <tp:taxon-name-part taxon-name-part-type="genus">Thylamys</tp:taxon-name-part> (<tp:taxon-name-part taxon-name-part-type="subgenus">Xerodelphis</tp:taxon-name-part>) <tp:taxon-name-part taxon-name-part-type="species">karimii</tp:taxon-name-part></tp:taxon-name><tp:taxon-authority>(Petter, 1968)</tp:taxon-authority></tp:nomenclature><tp:treatment-sec sec-type="distribution" id="SECID0EULAC"><title>Distribution.</title><p>
                <italic><tp:taxon-name><tp:taxon-name-part taxon-name-part-type="genus">Thylamys</tp:taxon-name-part> <tp:taxon-name-part taxon-name-part-type="species">karimii</tp:taxon-name-part></tp:taxon-name></italic> is endemic to the Cerrado and the Caatinga, and has been recorded in the Brazilian states of Bahia, Goiás, Mato Grosso, Minas Gerais, Pernambuco, Piauí, Rondônia, Sergipe, and Tocantins, and in the Distrito Federal (<xref ref-type="bibr" rid="B55">Carmignotto and Monfort 2006</xref>, <xref ref-type="bibr" rid="B59">Carvalho et al. 2009</xref>, <xref ref-type="bibr" rid="B47">Bruna et al. 2010</xref>, <xref ref-type="bibr" rid="B53">Carmignotto and Aires 2011</xref>, <xref ref-type="bibr" rid="B37">Bonvicino et al. 2012</xref>, <xref ref-type="bibr" rid="B20">Bezerra et al. 2014</xref>). The species has not been reported for Bolivia, but its presence on the Serranía de Huanchaca in the Santa Cruz department of that country might be expected (<xref ref-type="bibr" rid="B104">Giarla et al. 2010</xref>).</p></tp:treatment-sec><tp:treatment-sec sec-type="conservation status" id="SECID0EANAC"><title>Conservation status.</title><p>The red list of the <abbrev xmlns:xlink="http://www.w3.org/1999/xlink" content-type="institution" xlink:title="International Union for the Conservation of Nature" id="ABBRID0EGNAC" xlink:type="simple">IUCN</abbrev> ver. 3.1 assigned the category “Vulnerable” to <italic><tp:taxon-name><tp:taxon-name-part taxon-name-part-type="genus">Thylamys</tp:taxon-name-part> <tp:taxon-name-part taxon-name-part-type="species">karimii</tp:taxon-name-part></tp:taxon-name></italic> (see <xref ref-type="bibr" rid="B58">Carmignotto et al. 2016b</xref>). The species was not included in the official list of threatened species of Brazil (<xref ref-type="bibr" rid="B130">ICMBIO-MMA 2016</xref>).</p><!--PageBreak--></tp:treatment-sec><ref-list><ref id="B55"><mixed-citation xmlns:xlink="http://www.w3.org/1999/xlink" xlink:type="simple">
          <person-group><name name-style="western"><surname>Carmignotto</surname><given-names>AP</given-names></name><name name-style="western"><surname>Monfort</surname><given-names>T</given-names></name></person-group> (<year>2006</year>) Taxonomy and distribution of the Brazilian species of <italic><tp:taxon-name><tp:taxon-name-part taxon-name-part-type="genus">Thylamys</tp:taxon-name-part></tp:taxon-name></italic> (<tp:taxon-name><tp:taxon-name-part taxon-name-part-type="order">Didelphimorphia</tp:taxon-name-part></tp:taxon-name>: <tp:taxon-name><tp:taxon-name-part taxon-name-part-type="family">Didelphidae</tp:taxon-name-part></tp:taxon-name>). <tp:taxon-name><tp:taxon-name-part taxon-name-part-type="class">Mammalia</tp:taxon-name-part></tp:taxon-name> 70: 126–144. <ext-link xlink:type="simple" ext-link-type="doi" xlink:href="10.1515/mamm.70.1-2.126">https://doi.org/10.1515/mamm.70.1-2.126</ext-link></mixed-citation></ref><ref id="B59"><mixed-citation xmlns:xlink="http://www.w3.org/1999/xlink" xlink:type="simple">
          <person-group><name name-style="western"><surname>Carvalho</surname><given-names>BA</given-names></name><name name-style="western"><surname>Oliveira</surname><given-names>LFB</given-names></name><name name-style="western"><surname>Mattevi</surname><given-names>MS</given-names></name></person-group> (<year>2009</year>) Phylogeny of <italic><tp:taxon-name><tp:taxon-name-part taxon-name-part-type="genus">Thylamys</tp:taxon-name-part></tp:taxon-name></italic> (<tp:taxon-name><tp:taxon-name-part taxon-name-part-type="order">Didelphimorphia</tp:taxon-name-part></tp:taxon-name>, <tp:taxon-name><tp:taxon-name-part taxon-name-part-type="family">Didelphidae</tp:taxon-name-part></tp:taxon-name>) species, with special reference to <italic><tp:taxon-name><tp:taxon-name-part taxon-name-part-type="genus">Thylamys</tp:taxon-name-part> <tp:taxon-name-part taxon-name-part-type="species">karimii</tp:taxon-name-part></tp:taxon-name></italic>. Iheringia, Série Zoologia 99: 419–425. <ext-link xlink:type="simple" ext-link-type="doi" xlink:href="10.1590/S0073-47212009000400012">https://doi.org/10.1590/S0073-47212009000400012</ext-link></mixed-citation></ref><ref id="B47"><mixed-citation xmlns:xlink="http://www.w3.org/1999/xlink" xlink:type="simple">
          <person-group><name name-style="western"><surname>Bruna</surname><given-names>EM</given-names></name><name name-style="western"><surname>Guimarães</surname><given-names>JF</given-names></name><name name-style="western"><surname>Lopes</surname><given-names>CT</given-names></name><name name-style="western"><surname>Duarte</surname><given-names>P</given-names></name><name name-style="western"><surname>Gomes</surname><given-names>ACL</given-names></name><name name-style="western"><surname>Belentani</surname><given-names>SCS</given-names></name><name name-style="western"><surname>Pacheco</surname><given-names>R</given-names></name><name name-style="western"><surname>Facure</surname><given-names>KG</given-names></name><name name-style="western"><surname>Lemos</surname><given-names>FG</given-names></name><name name-style="western"><surname>Vasconcelos</surname><given-names>HL</given-names></name></person-group> (<year>2010</year>) <tp:taxon-name><tp:taxon-name-part taxon-name-part-type="class">Mammalia</tp:taxon-name-part></tp:taxon-name>, Estação Ecológica do Panga, a Cerrado protected area in Minas Gerais state, Brazil. Check List 6: 668–675. <ext-link xlink:type="simple" ext-link-type="doi" xlink:href="10.15560/6.4.668">https://doi.org/10.15560/6.4.668</ext-link></mixed-citation></ref><ref id="B53"><mixed-citation xmlns:xlink="http://www.w3.org/1999/xlink" xlink:type="simple">
          <person-group><name name-style="western"><surname>Carmignotto</surname><given-names>AP</given-names></name><name name-style="western"><surname>Aires</surname><given-names>CC</given-names></name></person-group> (<year>2011</year>) Mamíferos não voadores (<tp:taxon-name><tp:taxon-name-part taxon-name-part-type="class">Mammalia</tp:taxon-name-part></tp:taxon-name>) da Estação Ecológica Serra Geral do Tocantins. Biota Neotropica 11: 313–328. <ext-link xlink:type="simple" ext-link-type="doi" xlink:href="10.1590/S1676-06032011000100029">https://doi.org/10.1590/S1676-06032011000100029</ext-link></mixed-citation></ref><ref id="B37"><mixed-citation xmlns:xlink="http://www.w3.org/1999/xlink" xlink:type="simple">
          <person-group><name name-style="western"><surname>Bonvicino</surname><given-names>CR</given-names></name><name name-style="western"><surname>Lindbergh</surname><given-names>SM</given-names></name><name name-style="western"><surname>Faria</surname><given-names>MB</given-names></name><name name-style="western"><surname>Bezerra</surname><given-names>AMR</given-names></name></person-group> (<year>2012</year>) The eastern boundary of the Brazilian Cerrado: a hotspot region. Zoological Studies 51: 1207–1218.</mixed-citation></ref><ref id="B20"><mixed-citation xmlns:xlink="http://www.w3.org/1999/xlink" xlink:type="simple">
          <person-group><name name-style="western"><surname>Bezerra</surname><given-names>AMR</given-names></name><name name-style="western"><surname>Lazar</surname><given-names>A</given-names></name><name name-style="western"><surname>Bonvicino</surname><given-names>CR</given-names></name><name name-style="western"><surname>Cunha</surname><given-names>AS</given-names></name></person-group> (<year>2014</year>) Subsidies for a poorly known endemic semiarid biome of Brazil: non-volant mammals of an eastern region of Caatinga. Zoological Studies 53: 16. <ext-link xlink:type="simple" ext-link-type="doi" xlink:href="10.1186/1810-522x-53-16">https://doi.org/10.1186/1810-522x-53-16</ext-link></mixed-citation></ref><ref id="B104"><mixed-citation xmlns:xlink="http://www.w3.org/1999/xlink" xlink:type="simple">
          <person-group><name name-style="western"><surname>Giarla</surname><given-names>TC</given-names></name><name name-style="western"><surname>Voss</surname><given-names>RS</given-names></name><name name-style="western"><surname>Jansa</surname><given-names>SA</given-names></name></person-group> (<year>2010</year>) Species limits and phylogenetic relationships in the didelphid marsupial genus <italic><tp:taxon-name><tp:taxon-name-part taxon-name-part-type="genus">Thylamys</tp:taxon-name-part></tp:taxon-name></italic> based on mitochondrial DNA sequences and morphology. Bulletin of the American Museum of Natural History 346: 1–67. <ext-link xlink:type="simple" ext-link-type="doi" xlink:href="10.1206/716.1">https://doi.org/10.1206/716.1</ext-link></mixed-citation></ref><ref id="B58"><mixed-citation xmlns:xlink="http://www.w3.org/1999/xlink" xlink:type="simple">
          <person-group><name name-style="western"><surname>Carmignotto</surname><given-names>AP</given-names></name><name name-style="western"><surname>Costa</surname><given-names>LP</given-names></name><name name-style="western"><surname>Astúa</surname><given-names>D</given-names></name></person-group> (<year>2016b</year>) <italic><tp:taxon-name><tp:taxon-name-part taxon-name-part-type="genus">Thylamys</tp:taxon-name-part> <tp:taxon-name-part taxon-name-part-type="species">karimii</tp:taxon-name-part></tp:taxon-name></italic>. The IUCN Red List of Threatened Species 2016: e.T136653A22172758. <ext-link xlink:type="simple" ext-link-type="uri" xlink:href="http://www.iucnredlist.org/details/136653/0">http://www.iucnredlist.org/details/136653/0</ext-link> [Downloaded 15 October 2016]</mixed-citation></ref><ref id="B130"><mixed-citation xmlns:xlink="http://www.w3.org/1999/xlink" xlink:type="simple">
          <institution xlink:type="simple">ICMBio-MMA</institution> (<institution xlink:type="simple">Instituto Chico Mendes, Ministério do Meio Ambiemte</institution>) (<year>2016</year>) Executive summary of Brazil red book of threatened species of fauna. Instituto Chico Mendes de Conservação da Biodiversidade. <ext-link xlink:type="simple" ext-link-type="uri" xlink:href="http://www.icmbio.gov.br/portal/images/stories/comunicacao/publicacoes/publicacoes-diversas/dcom_sumario_executivo_livro_vermelho_ed_2016.pdf">http://www.icmbio.gov.br/portal/images/stories/comunicacao/publicacoes/publicacoes-diversas/dcom_sumario_executivo_livro_vermelho_ed_2016.pdf</ext-link> [Accessed on December 19th, 2016]</mixed-citation></ref></ref-list></tp:taxon-treatment>
