# Supplementary material for: The mammalian faunas endemic to the Cerrado and the Caatinga
Source: Zookeys. 2017 Jan 10;(644):105–57. doi: 10.3897/zookeys.644.10827 (PMC5242261; doi:10.3897/zookeys.644.10827)
Supplement: XML Treatment for Thylamys (Xerodelphis) velutinus [file zookeys.644.10827-treatment3.xml]

<!DOCTYPE tp:taxon-treatment
  PUBLIC "-//TaxonX//DTD Taxonomic Treatment Publishing DTD v0 20100105//EN" "tax-treatment-NSO.dtd">
<tp:taxon-treatment xmlns:tp="http://www.plazi.org/taxpub"><tp:treatment-meta><kwd-group><label>Taxon classification</label><kwd><named-content content-type="kingdom">Animalia</named-content></kwd><kwd><named-content content-type="order">Didelphimorphia</named-content></kwd><kwd><named-content content-type="family">Didelphidae</named-content></kwd></kwd-group><mixed-citation publication-type="journal"><person-group><name><surname>Gutiérrez</surname><given-names>Eliécer E.</given-names></name><name><surname>Marinho-Filho</surname><given-names>Jader</given-names></name></person-group><article-title>The mammalian faunas endemic to the Cerrado and the Caatinga</article-title><source>Zookeys</source><day>10</day><month>1</month><year>2017</year><volume>2017</volume><issue>644</issue><fpage>105</fpage><lpage>157</lpage><pub-id pub-id-type="doi">10.3897/zookeys.644.10827</pub-id></mixed-citation></tp:treatment-meta><tp:nomenclature><tp:taxon-name>
                <tp:taxon-name-part taxon-name-part-type="genus">Thylamys</tp:taxon-name-part> (<tp:taxon-name-part taxon-name-part-type="subgenus">Xerodelphis</tp:taxon-name-part>) <tp:taxon-name-part taxon-name-part-type="species">velutinus</tp:taxon-name-part></tp:taxon-name><tp:taxon-authority>(Wagner, 1842)</tp:taxon-authority></tp:nomenclature><tp:treatment-sec sec-type="distribution" id="SECID0EDPAC"><title>Distribution.</title><p>
                <italic><tp:taxon-name><tp:taxon-name-part taxon-name-part-type="genus">Thylamys</tp:taxon-name-part> <tp:taxon-name-part taxon-name-part-type="species">velutinus</tp:taxon-name-part></tp:taxon-name></italic> is endemic to the Cerrado, and has been recorded in the Brazilian states of Bahia, Minas Gerais, São Paulo, and in the Distrito Federal (<xref ref-type="bibr" rid="B255">Vieira and Palma 1996</xref>, <xref ref-type="bibr" rid="B28">Bonvicino and Bezerra 2003</xref>, <xref ref-type="bibr" rid="B104">Giarla et al. 2010</xref>, <xref ref-type="bibr" rid="B35">Bonvicino et al. 2014</xref>). Marginal records are known from transitional areas that harbor isolated patches of Cerrado vegetation embedded within the Atlantic Forest biome (see Caceres 2012 and references therein).</p></tp:treatment-sec><tp:treatment-sec sec-type="conservation status" id="SECID0EEAAE"><title>Conservation status.</title><p>The red list of the <abbrev xmlns:xlink="http://www.w3.org/1999/xlink" content-type="institution" xlink:title="International Union for the Conservation of Nature" id="ABBRID0EKAAE" xlink:type="simple">IUCN</abbrev> ver. 3.1 assigned the category “Near Threatened” to <italic><tp:taxon-name><tp:taxon-name-part taxon-name-part-type="genus">Thylamys</tp:taxon-name-part> <tp:taxon-name-part taxon-name-part-type="species">velutinus</tp:taxon-name-part></tp:taxon-name></italic> (see <xref ref-type="bibr" rid="B54">Carmignotto and Astúa 2016</xref>). The species appears in the official list of threatened species of Brazil with the category “Vulnerable” (<xref ref-type="bibr" rid="B130">ICMBIO-MMA 2016</xref>).</p></tp:treatment-sec><ref-list><ref id="B255"><mixed-citation xmlns:xlink="http://www.w3.org/1999/xlink" xlink:type="simple">
          <person-group><name name-style="western"><surname>Vieira</surname><given-names>EM</given-names></name><name name-style="western"><surname>Palma</surname><given-names>ART</given-names></name></person-group> (<year>1996</year>) Natural history of <italic><tp:taxon-name><tp:taxon-name-part taxon-name-part-type="genus">Thylamys</tp:taxon-name-part> <tp:taxon-name-part taxon-name-part-type="species">velutinus</tp:taxon-name-part></tp:taxon-name></italic> (<tp:taxon-name><tp:taxon-name-part taxon-name-part-type="infraclass">Marsupialia</tp:taxon-name-part></tp:taxon-name>, <tp:taxon-name><tp:taxon-name-part taxon-name-part-type="family">Didelphidae</tp:taxon-name-part></tp:taxon-name>) in central Brazil. <tp:taxon-name><tp:taxon-name-part taxon-name-part-type="class">Mammalia</tp:taxon-name-part></tp:taxon-name> 60: 481–484. <ext-link xlink:type="simple" ext-link-type="doi" xlink:href="10.1515/mamm-1996-0313">https://doi.org/10.1515/mamm-1996-0313</ext-link></mixed-citation></ref><ref id="B28"><mixed-citation xmlns:xlink="http://www.w3.org/1999/xlink" xlink:type="simple">
          <person-group><name name-style="western"><surname>Bonvicino</surname><given-names>CR</given-names></name><name name-style="western"><surname>Bezerra</surname><given-names>AMR</given-names></name></person-group> (<year>2003</year>) Use of regurgitated pellets of Barn Owl (<italic><tp:taxon-name><tp:taxon-name-part taxon-name-part-type="genus">Tyto</tp:taxon-name-part> <tp:taxon-name-part taxon-name-part-type="species">alba</tp:taxon-name-part></tp:taxon-name></italic>) for inventorying small mammals in the cerrado of central Brazil. Studies on Neotropical Fauna and Environment 38: 1–5. <ext-link xlink:type="simple" ext-link-type="doi" xlink:href="10.1076/snfe.38.1.1.14030">https://doi.org/10.1076/snfe.38.1.1.14030</ext-link></mixed-citation></ref><ref id="B104"><mixed-citation xmlns:xlink="http://www.w3.org/1999/xlink" xlink:type="simple">
          <person-group><name name-style="western"><surname>Giarla</surname><given-names>TC</given-names></name><name name-style="western"><surname>Voss</surname><given-names>RS</given-names></name><name name-style="western"><surname>Jansa</surname><given-names>SA</given-names></name></person-group> (<year>2010</year>) Species limits and phylogenetic relationships in the didelphid marsupial genus <italic><tp:taxon-name><tp:taxon-name-part taxon-name-part-type="genus">Thylamys</tp:taxon-name-part></tp:taxon-name></italic> based on mitochondrial DNA sequences and morphology. Bulletin of the American Museum of Natural History 346: 1–67. <ext-link xlink:type="simple" ext-link-type="doi" xlink:href="10.1206/716.1">https://doi.org/10.1206/716.1</ext-link></mixed-citation></ref><ref id="B35"><mixed-citation xmlns:xlink="http://www.w3.org/1999/xlink" xlink:type="simple">
          <person-group><name name-style="western"><surname>Bonvicino</surname><given-names>CR</given-names></name><name name-style="western"><surname>Lazar</surname><given-names>A</given-names></name><name name-style="western"><surname>Corrêa</surname><given-names>MMO</given-names></name><name name-style="western"><surname>Weksler</surname><given-names>M</given-names></name><name name-style="western"><surname>Paula</surname><given-names>AC</given-names></name><name name-style="western"><surname>Bezerra</surname><given-names>AMR</given-names></name></person-group> (<year>2014</year>) Conservation units in the core area of the Cerrado domain: an overview on the small nonvolant mammals (<tp:taxon-name><tp:taxon-name-part taxon-name-part-type="order">Rodentia</tp:taxon-name-part></tp:taxon-name> and <tp:taxon-name><tp:taxon-name-part taxon-name-part-type="order">Didelphimorphia</tp:taxon-name-part></tp:taxon-name>). Heringeriana 8: 202–220.</mixed-citation></ref><ref id="B54"><mixed-citation xmlns:xlink="http://www.w3.org/1999/xlink" xlink:type="simple">
          <person-group><name name-style="western"><surname>Carmignotto</surname><given-names>AP</given-names></name><name name-style="western"><surname>Astúa</surname><given-names>D</given-names></name></person-group> (<year>2016</year>) <italic><tp:taxon-name><tp:taxon-name-part taxon-name-part-type="genus">Thylamys</tp:taxon-name-part> <tp:taxon-name-part taxon-name-part-type="species">velutinus</tp:taxon-name-part></tp:taxon-name></italic>. The IUCN Red List of Threatened Species 2016: e.T40520A22172367. <ext-link xlink:type="simple" ext-link-type="uri" xlink:href="http://www.iucnredlist.org/details/40520/0">http://www.iucnredlist.org/details/40520/0</ext-link> [Downloaded 15 October 2016]</mixed-citation></ref><ref id="B130"><mixed-citation xmlns:xlink="http://www.w3.org/1999/xlink" xlink:type="simple">
          <institution xlink:type="simple">ICMBio-MMA</institution> (<institution xlink:type="simple">Instituto Chico Mendes, Ministério do Meio Ambiemte</institution>) (<year>2016</year>) Executive summary of Brazil red book of threatened species of fauna. Instituto Chico Mendes de Conservação da Biodiversidade. <ext-link xlink:type="simple" ext-link-type="uri" xlink:href="http://www.icmbio.gov.br/portal/images/stories/comunicacao/publicacoes/publicacoes-diversas/dcom_sumario_executivo_livro_vermelho_ed_2016.pdf">http://www.icmbio.gov.br/portal/images/stories/comunicacao/publicacoes/publicacoes-diversas/dcom_sumario_executivo_livro_vermelho_ed_2016.pdf</ext-link> [Accessed on December 19th, 2016]</mixed-citation></ref></ref-list></tp:taxon-treatment>
