# Supplementary material for: The mammalian faunas endemic to the Cerrado and the Caatinga
Source: Zookeys. 2017 Jan 10;(644):105–57. doi: 10.3897/zookeys.644.10827 (PMC5242261; doi:10.3897/zookeys.644.10827)
Supplement: XML Treatment for Tolypeutes tricinctus [file zookeys.644.10827-treatment4.xml]

<!DOCTYPE tp:taxon-treatment
  PUBLIC "-//TaxonX//DTD Taxonomic Treatment Publishing DTD v0 20100105//EN" "tax-treatment-NSO.dtd">
<tp:taxon-treatment xmlns:tp="http://www.plazi.org/taxpub"><tp:treatment-meta><kwd-group><label>Taxon classification</label><kwd><named-content content-type="kingdom">Animalia</named-content></kwd><kwd><named-content content-type="order">Cingulata</named-content></kwd><kwd><named-content content-type="family">Dasypodidae</named-content></kwd></kwd-group><mixed-citation publication-type="journal"><person-group><name><surname>Gutiérrez</surname><given-names>Eliécer E.</given-names></name><name><surname>Marinho-Filho</surname><given-names>Jader</given-names></name></person-group><article-title>The mammalian faunas endemic to the Cerrado and the Caatinga</article-title><source>Zookeys</source><day>10</day><month>1</month><year>2017</year><volume>2017</volume><issue>644</issue><fpage>105</fpage><lpage>157</lpage><pub-id pub-id-type="doi">10.3897/zookeys.644.10827</pub-id></mixed-citation></tp:treatment-meta><tp:nomenclature><tp:taxon-name>
                <tp:taxon-name-part taxon-name-part-type="genus">Tolypeutes</tp:taxon-name-part>
                <tp:taxon-name-part taxon-name-part-type="species">tricinctus</tp:taxon-name-part>
              </tp:taxon-name><tp:taxon-authority>(Linnaeus, 1758)</tp:taxon-authority></tp:nomenclature><tp:treatment-sec sec-type="distribution" id="SECID0EZCAE"><title>Distribution.</title><p>
                <italic><tp:taxon-name><tp:taxon-name-part taxon-name-part-type="genus">Tolypeutes</tp:taxon-name-part> <tp:taxon-name-part taxon-name-part-type="species">tricinctus</tp:taxon-name-part></tp:taxon-name></italic> is endemic to the Cerrado and the Caatinga (contra <xref rid="B271" ref-type="bibr">Wetzel et al. 2007</xref>), and has been recorded in the Brazilian states of Alagoas, Bahia, Ceará, Goiás, Maranhão, Paraíba, Pernambuco, Piauí, Sergipe, and Tocantins (<xref ref-type="bibr" rid="B226">Sanborn 1930</xref>, <xref ref-type="bibr" rid="B164">Moojen 1943</xref>; <xref ref-type="bibr" rid="B234">Silva and Oren 1993</xref>, <xref ref-type="bibr" rid="B230">Santos et al. 1994</xref>, <xref ref-type="bibr" rid="B182">Oliveira 1995</xref>, <xref ref-type="bibr" rid="B148">Marinho-Filho et al. 1997</xref>, <xref ref-type="bibr" rid="B275">Zimbres et al. 2012</xref>, <xref ref-type="bibr" rid="B276">2013</xref>, <xref ref-type="bibr" rid="B91">Feijó et al. 2015a</xref>). The species had been traditionally considered an endemic of the Caatinga biome, however records of the species well within the Cerrado biome and in native Cerrado habitat type have been reported (<xref ref-type="bibr" rid="B148">Marinho-Filho et al. 1997</xref>; see also figure 2 in <xref ref-type="bibr" rid="B91">Feijó et al. 2015a</xref>).</p></tp:treatment-sec><tp:treatment-sec sec-type="conservation status" id="SECID0EZEAE"><title>Conservation status.</title><p>The red list of the <abbrev xmlns:xlink="http://www.w3.org/1999/xlink" content-type="institution" xlink:title="International Union for the Conservation of Nature" id="ABBRID0E6EAE" xlink:type="simple">IUCN</abbrev> ver. 3.1 assigned the category “Vulnerable” to <italic><tp:taxon-name><tp:taxon-name-part taxon-name-part-type="genus">Tolypeutes</tp:taxon-name-part> <tp:taxon-name-part taxon-name-part-type="species">tricinctus</tp:taxon-name-part></tp:taxon-name></italic> (see <xref ref-type="bibr" rid="B160">Miranda et al. 2014</xref>). The species appears in the official list of threatened species of Brazil with the category “Endangered” (<xref ref-type="bibr" rid="B130">ICMBIO-MMA 2016</xref>).</p></tp:treatment-sec><ref-list><ref id="B271"><mixed-citation xmlns:xlink="http://www.w3.org/1999/xlink" xlink:type="simple">
          <person-group><name name-style="western"><surname>Wetzel</surname><given-names>RM</given-names></name><name name-style="western"><surname>Gardner</surname><given-names>AL</given-names></name><name name-style="western"><surname>Redford</surname><given-names>KH</given-names></name><name name-style="western"><surname>Eisenberg</surname><given-names>JF</given-names></name></person-group> (<year>2007 [2008]</year>) Order <tp:taxon-name><tp:taxon-name-part taxon-name-part-type="order">Cingulata</tp:taxon-name-part></tp:taxon-name> Illiger, 1811. In: Patton JL, Pardiñas UFJ, D’Elía G (Eds) Mammals of South America (Vol. 2) – Rodents. The University of Chicago Press, Chicago, 128–157.</mixed-citation></ref><ref id="B226"><mixed-citation xmlns:xlink="http://www.w3.org/1999/xlink" xlink:type="simple">
          <person-group><name name-style="western"><surname>Sanborn</surname><given-names>CC</given-names></name></person-group> (<year>1930</year>) Distribution and habits of the three-banded armadillo <italic><tp:taxon-name><tp:taxon-name-part taxon-name-part-type="genus">Tolypeutes</tp:taxon-name-part></tp:taxon-name></italic>. Journal of Mammalogy 11: 61–68. <ext-link xlink:type="simple" ext-link-type="doi" xlink:href="10.2307/1373787">https://doi.org/10.2307/1373787</ext-link></mixed-citation></ref><ref id="B164"><mixed-citation xmlns:xlink="http://www.w3.org/1999/xlink" xlink:type="simple">
          <person-group><name name-style="western"><surname>Moojen</surname><given-names>J</given-names></name></person-group> (<year>1943</year>) Alguns mamíferos colecionados no nordeste do Brasil com a descricão de duas espécies novas e notas de campo. Boletim do Museu Nacional. Nova Série Zoolgia 5: 1–14.</mixed-citation></ref><ref id="B234"><mixed-citation xmlns:xlink="http://www.w3.org/1999/xlink" xlink:type="simple">
          <person-group><name name-style="western"><surname>Silva</surname><given-names>CJM</given-names></name><name name-style="western"><surname>Oren</surname><given-names>DC</given-names></name></person-group> (<year>1993</year>) Observations on the habitat and distribution of the Brazilian three banded armadillo <italic><tp:taxon-name><tp:taxon-name-part taxon-name-part-type="genus">Tolypeutes</tp:taxon-name-part> <tp:taxon-name-part taxon-name-part-type="species">tricinctus</tp:taxon-name-part></tp:taxon-name></italic>, a threatened Caatinga endemic. <tp:taxon-name><tp:taxon-name-part taxon-name-part-type="class">Mammalia</tp:taxon-name-part></tp:taxon-name> 57: 149–151.</mixed-citation></ref><ref id="B230"><mixed-citation xmlns:xlink="http://www.w3.org/1999/xlink" xlink:type="simple">
          <person-group><name name-style="western"><surname>Santos</surname><given-names>IB</given-names></name><name name-style="western"><surname>Fonseca</surname><given-names>GAB</given-names></name><name name-style="western"><surname>Rigueira</surname><given-names>SE</given-names></name><name name-style="western"><surname>Machado</surname><given-names>RB</given-names></name></person-group> (<year>1994</year>) The rediscovery of the Brazilian three banded armadillo and notes on its conservation status. <tp:taxon-name><tp:taxon-name-part taxon-name-part-type="order">Edentata</tp:taxon-name-part></tp:taxon-name> 1: 11–15.</mixed-citation></ref><ref id="B182"><mixed-citation xmlns:xlink="http://www.w3.org/1999/xlink" xlink:type="simple">
          <person-group><name name-style="western"><surname>Oliveira</surname><given-names>TG</given-names></name></person-group> (<year>1995</year>) The Brazilian tree-banded armadillo <italic><tp:taxon-name><tp:taxon-name-part taxon-name-part-type="genus">Tolypeutes</tp:taxon-name-part> <tp:taxon-name-part taxon-name-part-type="species">tricinctus</tp:taxon-name-part></tp:taxon-name></italic> in Maranhão. <tp:taxon-name><tp:taxon-name-part taxon-name-part-type="order">Edentata</tp:taxon-name-part></tp:taxon-name> 2: 18–19.</mixed-citation></ref><ref id="B148"><mixed-citation xmlns:xlink="http://www.w3.org/1999/xlink" xlink:type="simple">
          <person-group><name name-style="western"><surname>Marinho-Filho</surname><given-names>J</given-names></name><name name-style="western"><surname>Guimarães</surname><given-names>MM</given-names></name><name name-style="western"><surname>Reis</surname><given-names>ML</given-names></name><name name-style="western"><surname>Rodrigues</surname><given-names>FHG</given-names></name><name name-style="western"><surname>Torres</surname><given-names>O</given-names></name><name name-style="western"><surname>Almeida</surname><given-names>G</given-names></name></person-group> (<year>1997</year>) The discovery of the Brazilian three-banded armadillo in the cerrado of central Brazil. <tp:taxon-name><tp:taxon-name-part taxon-name-part-type="order">Edentata</tp:taxon-name-part></tp:taxon-name> 3: 11–13.</mixed-citation></ref><ref id="B275"><mixed-citation xmlns:xlink="http://www.w3.org/1999/xlink" xlink:type="simple">
          <person-group><name name-style="western"><surname>Zimbres</surname><given-names>BQC</given-names></name><name name-style="western"><surname>de Aquino</surname><given-names>PPU</given-names></name><name name-style="western"><surname>Machado</surname><given-names>RB</given-names></name><name name-style="western"><surname>Silveira</surname><given-names>L</given-names></name><name name-style="western"><surname>Jácomo</surname><given-names>ATA</given-names></name><name name-style="western"><surname>Sollmann</surname><given-names>R</given-names></name><name name-style="western"><surname>Tôrres</surname><given-names>NM</given-names></name><name name-style="western"><surname>Furtado</surname><given-names>MM</given-names></name><name name-style="western"><surname>Marinho-Filho</surname><given-names>J</given-names></name></person-group> (<year>2012</year>) Range shifts under climate change and the role of protected areas for armadillos and anteaters. Biological Conservation 152: 53–61. <ext-link xlink:type="simple" ext-link-type="doi" xlink:href="10.1016/j.biocon.2012.04.010">https://doi.org/10.1016/j.biocon.2012.04.010</ext-link></mixed-citation></ref><ref id="B276"><mixed-citation xmlns:xlink="http://www.w3.org/1999/xlink" xlink:type="simple">
          <person-group><name name-style="western"><surname>Zimbres</surname><given-names>B</given-names></name><name name-style="western"><surname>Furtado</surname><given-names>MM</given-names></name><name name-style="western"><surname>Jácomo</surname><given-names>ATA</given-names></name><name name-style="western"><surname>Silveira</surname><given-names>L</given-names></name><name name-style="western"><surname>Sollmann</surname><given-names>R</given-names></name><name name-style="western"><surname>Tôrres</surname><given-names>NM</given-names></name><name name-style="western"><surname>Machado</surname><given-names>RB</given-names></name><name name-style="western"><surname>Marinho-Filho</surname><given-names>J</given-names></name></person-group> (<year>2013</year>) The impact of habitat fragmentation on the ecology of xenarthrans (<tp:taxon-name><tp:taxon-name-part taxon-name-part-type="class">Mammalia</tp:taxon-name-part></tp:taxon-name>) in the Brazilian Cerrado. Landscape Ecology 28: 259–269 <ext-link xlink:type="simple" ext-link-type="doi" xlink:href="10.1007/s10980-012-9832-2">https://doi.org/10.1007/s10980-012-9832-2</ext-link></mixed-citation></ref><ref id="B91"><mixed-citation xmlns:xlink="http://www.w3.org/1999/xlink" xlink:type="simple">
          <person-group><name name-style="western"><surname>Feijó</surname><given-names>A</given-names></name><name name-style="western"><surname>Garbino</surname><given-names>GST</given-names></name><name name-style="western"><surname>Campos</surname><given-names>BATP</given-names></name><name name-style="western"><surname>Rocha</surname><given-names>PA</given-names></name><name name-style="western"><surname>Ferrari</surname><given-names>SF</given-names></name><name name-style="western"><surname>Langguth</surname><given-names>A</given-names></name></person-group> (<year>2015a</year>) Distribution of <italic><tp:taxon-name><tp:taxon-name-part taxon-name-part-type="genus">Tolypeutes</tp:taxon-name-part></tp:taxon-name></italic> Illiger, 1811 (<tp:taxon-name><tp:taxon-name-part taxon-name-part-type="order">Xenarthra</tp:taxon-name-part></tp:taxon-name>: <tp:taxon-name><tp:taxon-name-part taxon-name-part-type="order">Cingulata</tp:taxon-name-part></tp:taxon-name>) with comments on its biogeography and conservation. Zoological Science 32: 77–87. <ext-link xlink:type="simple" ext-link-type="doi" xlink:href="10.2108/zs140186">https://doi.org/10.2108/zs140186</ext-link></mixed-citation></ref><ref id="B160"><mixed-citation xmlns:xlink="http://www.w3.org/1999/xlink" xlink:type="simple">
          <person-group><name name-style="western"><surname>Miranda</surname><given-names>F</given-names></name><name name-style="western"><surname>Moraes-Barros</surname><given-names>N</given-names></name><name name-style="western"><surname>Superina</surname><given-names>M</given-names></name><name name-style="western"><surname>Abba</surname><given-names>AM</given-names></name></person-group> (<year>2014</year>) <italic><tp:taxon-name><tp:taxon-name-part taxon-name-part-type="genus">Tolypeutes</tp:taxon-name-part> <tp:taxon-name-part taxon-name-part-type="species">tricinctus</tp:taxon-name-part></tp:taxon-name></italic>. The IUCN Red List of Threatened Species 2014: e.T21975A47443455 <ext-link xlink:type="simple" ext-link-type="uri" xlink:href="http://www.iucnredlist.org/details/21975/0">http://www.iucnredlist.org/details/21975/0</ext-link> [Downloaded 15 October 2016]</mixed-citation></ref><ref id="B130"><mixed-citation xmlns:xlink="http://www.w3.org/1999/xlink" xlink:type="simple">
          <institution xlink:type="simple">ICMBio-MMA</institution> (<institution xlink:type="simple">Instituto Chico Mendes, Ministério do Meio Ambiemte</institution>) (<year>2016</year>) Executive summary of Brazil red book of threatened species of fauna. Instituto Chico Mendes de Conservação da Biodiversidade. <ext-link xlink:type="simple" ext-link-type="uri" xlink:href="http://www.icmbio.gov.br/portal/images/stories/comunicacao/publicacoes/publicacoes-diversas/dcom_sumario_executivo_livro_vermelho_ed_2016.pdf">http://www.icmbio.gov.br/portal/images/stories/comunicacao/publicacoes/publicacoes-diversas/dcom_sumario_executivo_livro_vermelho_ed_2016.pdf</ext-link> [Accessed on December 19th, 2016]</mixed-citation></ref></ref-list></tp:taxon-treatment>
