# Supplementary material for: The mammalian faunas endemic to the Cerrado and the Caatinga
Source: Zookeys. 2017 Jan 10;(644):105–57. doi: 10.3897/zookeys.644.10827 (PMC5242261; doi:10.3897/zookeys.644.10827)
Supplement: XML Treatment for Lonchophylla bokermanni [file zookeys.644.10827-treatment5.xml]

<!DOCTYPE tp:taxon-treatment
  PUBLIC "-//TaxonX//DTD Taxonomic Treatment Publishing DTD v0 20100105//EN" "tax-treatment-NSO.dtd">
<tp:taxon-treatment xmlns:tp="http://www.plazi.org/taxpub"><tp:treatment-meta><kwd-group><label>Taxon classification</label><kwd><named-content content-type="kingdom">Animalia</named-content></kwd><kwd><named-content content-type="order">Chiroptera</named-content></kwd><kwd><named-content content-type="family">Phyllostomidae</named-content></kwd></kwd-group><mixed-citation publication-type="journal"><person-group><name><surname>Gutiérrez</surname><given-names>Eliécer E.</given-names></name><name><surname>Marinho-Filho</surname><given-names>Jader</given-names></name></person-group><article-title>The mammalian faunas endemic to the Cerrado and the Caatinga</article-title><source>Zookeys</source><day>10</day><month>1</month><year>2017</year><volume>2017</volume><issue>644</issue><fpage>105</fpage><lpage>157</lpage><pub-id pub-id-type="doi">10.3897/zookeys.644.10827</pub-id></mixed-citation></tp:treatment-meta><tp:nomenclature><tp:taxon-name>
                <tp:taxon-name-part taxon-name-part-type="genus">Lonchophylla</tp:taxon-name-part>
                <tp:taxon-name-part taxon-name-part-type="species">bokermanni</tp:taxon-name-part>
              </tp:taxon-name><tp:taxon-authority>Sazima, Vizotto &amp; Taddei, 1978</tp:taxon-authority></tp:nomenclature><tp:treatment-sec sec-type="distribution" id="SECID0EJHAE"><title>Distribution.</title><p>
                <italic><tp:taxon-name><tp:taxon-name-part taxon-name-part-type="genus">Lonchophylla</tp:taxon-name-part> <tp:taxon-name-part taxon-name-part-type="species">bokermanni</tp:taxon-name-part></tp:taxon-name></italic> is endemic to the Cerrado, where it has been collected in the Brazilian state of Minas Gerais (<xref ref-type="bibr" rid="B78">Dias et al. 2013</xref>, <xref ref-type="bibr" rid="B250">Teixeira et al. 2014</xref>, <xref ref-type="bibr" rid="B6">Almeida et al. 2016</xref>). Specimens collected in the Atlantic Forest of Brazil and previously identified as <italic><tp:taxon-name><tp:taxon-name-part taxon-name-part-type="genus">Lonchophylla</tp:taxon-name-part> <tp:taxon-name-part taxon-name-part-type="species">bokermanni</tp:taxon-name-part></tp:taxon-name></italic> (by <xref ref-type="bibr" rid="B168">Nascimento et al. 2013</xref>) actually correspond to the recently described <italic><tp:taxon-name><tp:taxon-name-part taxon-name-part-type="genus">Lonchophylla</tp:taxon-name-part> <tp:taxon-name-part taxon-name-part-type="species">peracchii</tp:taxon-name-part></tp:taxon-name></italic> (<xref ref-type="bibr" rid="B78">Dias et al. 2013</xref>).</p><!--PageBreak--></tp:treatment-sec><tp:treatment-sec sec-type="Conservation" id="SECID0ECJAE"><title>Conservation.</title><p>The red list of the <abbrev xmlns:xlink="http://www.w3.org/1999/xlink" content-type="institution" xlink:title="International Union for the Conservation of Nature" id="ABBRID0EIJAE" xlink:type="simple">IUCN</abbrev> ver. 3.1 assigned the category “Endangered” to <italic><tp:taxon-name><tp:taxon-name-part taxon-name-part-type="genus">Lonchophylla</tp:taxon-name-part> <tp:taxon-name-part taxon-name-part-type="species">bokermanni</tp:taxon-name-part></tp:taxon-name></italic> (see <xref rid="B3" ref-type="bibr">Aguiar et al. 2016</xref>; see also <xref ref-type="bibr" rid="B250">Teixeira et al. 2014</xref>). The species was not included in the official list of threatened species of Brazil (<xref ref-type="bibr" rid="B130">ICMBIO-MMA 2016</xref>).</p></tp:treatment-sec><ref-list><ref id="B78"><mixed-citation xmlns:xlink="http://www.w3.org/1999/xlink" xlink:type="simple">
          <person-group><name name-style="western"><surname>Dias</surname><given-names>D</given-names></name><name name-style="western"><surname>Esberard</surname><given-names>CEL</given-names></name><name name-style="western"><surname>Moratelli</surname><given-names>R</given-names></name></person-group> (<year>2013</year>) A new species of <italic><tp:taxon-name><tp:taxon-name-part taxon-name-part-type="genus">Lonchophylla</tp:taxon-name-part></tp:taxon-name></italic> (<tp:taxon-name><tp:taxon-name-part taxon-name-part-type="order">Chiroptera</tp:taxon-name-part></tp:taxon-name>, <tp:taxon-name><tp:taxon-name-part taxon-name-part-type="family">Phyllostomidae</tp:taxon-name-part></tp:taxon-name>) from the Atlantic Forest of southeastern Brazil, with comments on <italic><tp:taxon-name><tp:taxon-name-part taxon-name-part-type="genus">L.</tp:taxon-name-part> <tp:taxon-name-part taxon-name-part-type="species">bokermanni</tp:taxon-name-part></tp:taxon-name></italic>. Zootaxa 3722(3): 347–360. <ext-link xlink:type="simple" ext-link-type="doi" xlink:href="10.11646/zootaxa.3722.3.4">https://doi.org/10.11646/zootaxa.3722.3.4</ext-link></mixed-citation></ref><ref id="B250"><mixed-citation xmlns:xlink="http://www.w3.org/1999/xlink" xlink:type="simple">
          <person-group><name name-style="western"><surname>Teixeira</surname><given-names>TSM</given-names></name><name name-style="western"><surname>Dias</surname><given-names>D</given-names></name><name name-style="western"><surname>Vale</surname><given-names>MM</given-names></name></person-group> (<year>2014</year>) New records and a taxonomic review prompts reassessment of <italic><tp:taxon-name><tp:taxon-name-part taxon-name-part-type="genus">Lonchophylla</tp:taxon-name-part> <tp:taxon-name-part taxon-name-part-type="species">bokermanni</tp:taxon-name-part></tp:taxon-name></italic>, a rare bat endemic to the Brazilian Cerrado. Oryx 49: 71–73. <ext-link xlink:type="simple" ext-link-type="doi" xlink:href="10.1017/S0030605314000192">https://doi.org/10.1017/S0030605314000192</ext-link></mixed-citation></ref><ref id="B6"><mixed-citation xmlns:xlink="http://www.w3.org/1999/xlink" xlink:type="simple">
          <person-group><name name-style="western"><surname>Almeida</surname><given-names>B</given-names></name><name name-style="western"><surname>Novaes</surname><given-names>RLM</given-names></name><name name-style="western"><surname>Aguieiras</surname><given-names>M</given-names></name><name name-style="western"><surname>Souza</surname><given-names>RF</given-names></name><name name-style="western"><surname>Esbérard</surname><given-names>CEL</given-names></name><name name-style="western"><surname>Geise</surname><given-names>L</given-names></name></person-group> (<year>2016</year>) Karyotype of three <italic><tp:taxon-name><tp:taxon-name-part taxon-name-part-type="genus">Lonchophylla</tp:taxon-name-part></tp:taxon-name></italic> species (<tp:taxon-name><tp:taxon-name-part taxon-name-part-type="order">Chiroptera</tp:taxon-name-part></tp:taxon-name>, <tp:taxon-name><tp:taxon-name-part taxon-name-part-type="family">Phyllostomidae</tp:taxon-name-part></tp:taxon-name>) from Southeastern Brazil. Comparative Cytogenetics 10(1): 109–115. <ext-link xlink:type="simple" ext-link-type="doi" xlink:href="10.3897/CompCytogen.v10i1.6646">https://doi.org/10.3897/CompCytogen.v10i1.6646</ext-link></mixed-citation></ref><ref id="B168"><mixed-citation xmlns:xlink="http://www.w3.org/1999/xlink" xlink:type="simple">
          <person-group><name name-style="western"><surname>Nascimento</surname><given-names>FF</given-names></name><name name-style="western"><surname>Lazar</surname><given-names>A</given-names></name><name name-style="western"><surname>Menezes</surname><given-names>AN</given-names></name><name name-style="western"><surname>Durans</surname><given-names>ADM</given-names></name><name name-style="western"><surname>Moreira</surname><given-names>JC</given-names></name><name name-style="western"><surname>Salazar-Bravo</surname><given-names>J</given-names></name><name name-style="western"><surname>Andrea</surname><given-names>PSD</given-names></name><name name-style="western"><surname>Bonvicino</surname><given-names>CR</given-names></name></person-group> (<year>2013</year>) The role of historical barriers in the diversification processes in open vegetation formations during the Miocene/Pliocene using an ancient rodent lineage as a model. PLoS ONE 8(4): e61924. <ext-link xlink:type="simple" ext-link-type="doi" xlink:href="10.1371/journal.pone.0061924">https://doi.org/10.1371/journal.pone.0061924</ext-link></mixed-citation></ref><ref id="B3"><mixed-citation xmlns:xlink="http://www.w3.org/1999/xlink" xlink:type="simple">
          <person-group><name name-style="western"><surname>Aguiar</surname><given-names>L</given-names></name><name name-style="western"><surname>Bernard</surname><given-names>E</given-names></name></person-group> (<year>2016</year>) <italic><tp:taxon-name><tp:taxon-name-part taxon-name-part-type="genus">Lonchophylla</tp:taxon-name-part> <tp:taxon-name-part taxon-name-part-type="species">dekeyseri</tp:taxon-name-part></tp:taxon-name></italic>. The IUCN Red List of Threatened Species 2016: e.T12264A22038149. <ext-link xlink:type="simple" ext-link-type="uri" xlink:href="http://www.iucnredlist.org/details/12264/0">http://www.iucnredlist.org/details/12264/0</ext-link> [Downloaded 15 October 2016]</mixed-citation></ref><ref id="B130"><mixed-citation xmlns:xlink="http://www.w3.org/1999/xlink" xlink:type="simple">
          <institution xlink:type="simple">ICMBio-MMA</institution> (<institution xlink:type="simple">Instituto Chico Mendes, Ministério do Meio Ambiemte</institution>) (<year>2016</year>) Executive summary of Brazil red book of threatened species of fauna. Instituto Chico Mendes de Conservação da Biodiversidade. <ext-link xlink:type="simple" ext-link-type="uri" xlink:href="http://www.icmbio.gov.br/portal/images/stories/comunicacao/publicacoes/publicacoes-diversas/dcom_sumario_executivo_livro_vermelho_ed_2016.pdf">http://www.icmbio.gov.br/portal/images/stories/comunicacao/publicacoes/publicacoes-diversas/dcom_sumario_executivo_livro_vermelho_ed_2016.pdf</ext-link> [Accessed on December 19th, 2016]</mixed-citation></ref></ref-list></tp:taxon-treatment>
