# Supplementary material for: The mammalian faunas endemic to the Cerrado and the Caatinga
Source: Zookeys. 2017 Jan 10;(644):105–57. doi: 10.3897/zookeys.644.10827 (PMC5242261; doi:10.3897/zookeys.644.10827)
Supplement: XML Treatment for Lonchophylla dekeyseri [file zookeys.644.10827-treatment6.xml]

<!DOCTYPE tp:taxon-treatment
  PUBLIC "-//TaxonX//DTD Taxonomic Treatment Publishing DTD v0 20100105//EN" "tax-treatment-NSO.dtd">
<tp:taxon-treatment xmlns:tp="http://www.plazi.org/taxpub"><tp:treatment-meta><kwd-group><label>Taxon classification</label><kwd><named-content content-type="kingdom">Animalia</named-content></kwd><kwd><named-content content-type="order">Chiroptera</named-content></kwd><kwd><named-content content-type="family">Phyllostomidae</named-content></kwd></kwd-group><mixed-citation publication-type="journal"><person-group><name><surname>Gutiérrez</surname><given-names>Eliécer E.</given-names></name><name><surname>Marinho-Filho</surname><given-names>Jader</given-names></name></person-group><article-title>The mammalian faunas endemic to the Cerrado and the Caatinga</article-title><source>Zookeys</source><day>10</day><month>1</month><year>2017</year><volume>2017</volume><issue>644</issue><fpage>105</fpage><lpage>157</lpage><pub-id pub-id-type="doi">10.3897/zookeys.644.10827</pub-id></mixed-citation></tp:treatment-meta><tp:nomenclature><tp:taxon-name>
                <tp:taxon-name-part taxon-name-part-type="genus">Lonchophylla</tp:taxon-name-part>
                <tp:taxon-name-part taxon-name-part-type="species">dekeyseri</tp:taxon-name-part>
              </tp:taxon-name><tp:taxon-authority>Taddei, Vizotto &amp; Sazima, 1983</tp:taxon-authority></tp:nomenclature><tp:treatment-sec sec-type="distribution" id="SECID0EDLAE"><title>Distribution.</title><p>
                <italic><tp:taxon-name><tp:taxon-name-part taxon-name-part-type="genus">Lonchophylla</tp:taxon-name-part> <tp:taxon-name-part taxon-name-part-type="species">dekeyseri</tp:taxon-name-part></tp:taxon-name></italic> is endemic to the Cerrado (contra <xref ref-type="bibr" rid="B133">Leal et al. 2013</xref>), and has been collected in the Brazilian states of Goiás, Mato Grosso do Sul, Minas Gerais, and in the Distrito Federal (<xref ref-type="bibr" rid="B246">Taddei et al. 1983</xref>, <xref ref-type="bibr" rid="B64">Coelho and Marinho-Filho 2002</xref>, <xref ref-type="bibr" rid="B4">Aguiar et al. 2014</xref>, <xref ref-type="bibr" rid="B167">Moratelli and Dias 2015</xref>, <xref ref-type="bibr" rid="B6">Almeida et al. 2016</xref>). Additional specimens assigned to <italic><tp:taxon-name><tp:taxon-name-part taxon-name-part-type="genus">Lonchophylla</tp:taxon-name-part> <tp:taxon-name-part taxon-name-part-type="species">dekeyseri</tp:taxon-name-part></tp:taxon-name></italic> exist for the Bolivian state of Santa Cruz (in the Cerrado), and for the Brazilian states of Piauí (in the Cerrado-Caatinga ecotone) and Paraíba (in the Caatinga) (<xref ref-type="bibr" rid="B273">Woodman and Timm 2006</xref>, <xref ref-type="bibr" rid="B133">Leal et al. 2013</xref>). However, the taxonomic identifications of these specimens need to be reevaluated based on the morphological criteria recently proposed by <xref ref-type="bibr" rid="B167">Moratelli and Dias (2015)</xref>, who noted the following: “<italic>We are not convinced that <tp:taxon-name><tp:taxon-name-part taxon-name-part-type="genus">Lonchophylla</tp:taxon-name-part> <tp:taxon-name-part taxon-name-part-type="species">dekeyseri</tp:taxon-name-part></tp:taxon-name> occurs in the Bolivian savannah and in the Cerrado–Caatinga ecotone in NE Brazil. One of the specimens supporting these records was examined a long time ago (DZSJRP 11459), and the other two (<named-content xmlns:xlink="http://www.w3.org/1999/xlink" content-type="dwc:institutional_code" xlink:type="simple">USNM</named-content> 584472, 584473) are distinct from other samples of <tp:taxon-name><tp:taxon-name-part taxon-name-part-type="genus">Lonchophylla</tp:taxon-name-part> <tp:taxon-name-part taxon-name-part-type="species">dekeyseri</tp:taxon-name-part></tp:taxon-name> as determined in a previous discriminant function analysis. These specimens are not included in this analysis because we were not able to compare them with samples from other localities.</italic>” We provisionally regard <italic><tp:taxon-name><tp:taxon-name-part taxon-name-part-type="genus">Lonchophylla</tp:taxon-name-part> <tp:taxon-name-part taxon-name-part-type="species">dekeyseri</tp:taxon-name-part></tp:taxon-name></italic> as endemic to the Brazilian Cerrado until further studies determine the taxonomic identity of specimens collected in Bolivia, the Cerrado-Caatinga ecotone, and the Caatinga.</p></tp:treatment-sec><tp:treatment-sec sec-type="conservation status" id="SECID0EAOAE"><title>Conservation status.</title><p>The red list of the <abbrev xmlns:xlink="http://www.w3.org/1999/xlink" content-type="institution" xlink:title="International Union for the Conservation of Nature" id="ABBRID0EGOAE" xlink:type="simple">IUCN</abbrev> ver. 3.1 assigned the category “Endangered” to <italic><tp:taxon-name><tp:taxon-name-part taxon-name-part-type="genus">Lonchophylla</tp:taxon-name-part> <tp:taxon-name-part taxon-name-part-type="species">dekeyseri</tp:taxon-name-part></tp:taxon-name></italic> (see <xref ref-type="bibr" rid="B3">Aguiar and Bernard 2016</xref>). The species appears in the official list of threatened species of Brazil with the category “Endangered” (<xref ref-type="bibr" rid="B130">ICMBIO-MMA 2016</xref>).</p></tp:treatment-sec><ref-list><ref id="B133"><mixed-citation xmlns:xlink="http://www.w3.org/1999/xlink" xlink:type="simple">
          <person-group><name name-style="western"><surname>Leal</surname><given-names>ESB</given-names></name><name name-style="western"><surname>Silva</surname><given-names>DQ</given-names></name><name name-style="western"><surname>Ramalho</surname><given-names>DF</given-names></name><name name-style="western"><surname>Miller</surname><given-names>BG</given-names></name><name name-style="western"><surname>Filho</surname><given-names>PBP</given-names></name><name name-style="western"><surname>Neto</surname><given-names>JGP</given-names></name><name name-style="western"><surname>Guerra</surname><given-names>DQ</given-names></name><name name-style="western"><surname>Moura</surname><given-names>GJB</given-names></name><name name-style="western"><surname>Lyra-Neves</surname><given-names>RM</given-names></name><name name-style="western"><surname>Telino-Júnior</surname><given-names>WR</given-names></name></person-group> (<year>2013</year>) Extension of the geographical distribution of <italic><tp:taxon-name><tp:taxon-name-part taxon-name-part-type="genus">Lonchophylla</tp:taxon-name-part> <tp:taxon-name-part taxon-name-part-type="species">dekeyseri</tp:taxon-name-part></tp:taxon-name></italic> Taddei, Vizotto and Sazima, 1983 (<tp:taxon-name><tp:taxon-name-part taxon-name-part-type="order">Chiroptera</tp:taxon-name-part></tp:taxon-name>: <tp:taxon-name><tp:taxon-name-part taxon-name-part-type="family">Phyllostomidae</tp:taxon-name-part></tp:taxon-name>): new record in northeastern Brazil. <tp:taxon-name><tp:taxon-name-part taxon-name-part-type="order">Chiroptera</tp:taxon-name-part></tp:taxon-name> Neotropical 19: 1220–1225.</mixed-citation></ref><ref id="B246"><mixed-citation xmlns:xlink="http://www.w3.org/1999/xlink" xlink:type="simple">
          <person-group><name name-style="western"><surname>Taddei</surname><given-names>VA</given-names></name><name name-style="western"><surname>Vizotto</surname><given-names>LD</given-names></name><name name-style="western"><surname>Sazima</surname><given-names>I</given-names></name></person-group> (<year>1983</year>) Uma nova espécie de <italic><tp:taxon-name><tp:taxon-name-part taxon-name-part-type="genus">Lonchophylla</tp:taxon-name-part></tp:taxon-name></italic> do Brasil e chave para identificação das espécies do gênero (<tp:taxon-name><tp:taxon-name-part taxon-name-part-type="order">Chiroptera</tp:taxon-name-part></tp:taxon-name>, <tp:taxon-name><tp:taxon-name-part taxon-name-part-type="family">Phyllostomidae</tp:taxon-name-part></tp:taxon-name>). Ciência e Cultura 35: 625–629.</mixed-citation></ref><ref id="B64"><mixed-citation xmlns:xlink="http://www.w3.org/1999/xlink" xlink:type="simple">
          <person-group><name name-style="western"><surname>Coelho</surname><given-names>DC</given-names></name><name name-style="western"><surname>Marinho-Filho</surname><given-names>J</given-names></name></person-group> (<year>2002</year>) Diet and activity of <italic><tp:taxon-name><tp:taxon-name-part taxon-name-part-type="genus">Lonchophylla</tp:taxon-name-part> <tp:taxon-name-part taxon-name-part-type="species">dekeyseri</tp:taxon-name-part></tp:taxon-name></italic> (<tp:taxon-name><tp:taxon-name-part taxon-name-part-type="order">Chiroptera</tp:taxon-name-part></tp:taxon-name>, <tp:taxon-name><tp:taxon-name-part taxon-name-part-type="family">Phyllostomidae</tp:taxon-name-part></tp:taxon-name>) in the Federal District, Brazil. <tp:taxon-name><tp:taxon-name-part taxon-name-part-type="class">Mammalia</tp:taxon-name-part></tp:taxon-name> 66: 319–330. <ext-link xlink:type="simple" ext-link-type="doi" xlink:href="10.1515/mamm.2002.66.3.319">https://doi.org/10.1515/mamm.2002.66.3.319</ext-link></mixed-citation></ref><ref id="B4"><mixed-citation xmlns:xlink="http://www.w3.org/1999/xlink" xlink:type="simple">
          <person-group><name name-style="western"><surname>Aguiar</surname><given-names>LMS</given-names></name><name name-style="western"><surname>Bernard</surname><given-names>E</given-names></name><name name-style="western"><surname>Machado</surname><given-names>RB</given-names></name></person-group> (<year>2014</year>) Habitat use and movements of <italic><tp:taxon-name><tp:taxon-name-part taxon-name-part-type="genus">Glossophaga</tp:taxon-name-part> <tp:taxon-name-part taxon-name-part-type="species">soricina</tp:taxon-name-part></tp:taxon-name></italic> and <italic><tp:taxon-name><tp:taxon-name-part taxon-name-part-type="genus">Lonchophylla</tp:taxon-name-part> <tp:taxon-name-part taxon-name-part-type="species">dekeyseri</tp:taxon-name-part></tp:taxon-name></italic> (<tp:taxon-name><tp:taxon-name-part taxon-name-part-type="order">Chiroptera</tp:taxon-name-part></tp:taxon-name>: <tp:taxon-name><tp:taxon-name-part taxon-name-part-type="family">Phyllostomidae</tp:taxon-name-part></tp:taxon-name>) in a Neotropical savannah. Zoologia 31(3): 223–229. <ext-link xlink:type="simple" ext-link-type="doi" xlink:href="10.1590/S1984-46702014000300003">https://doi.org/10.1590/S1984-46702014000300003</ext-link></mixed-citation></ref><ref id="B167"><mixed-citation xmlns:xlink="http://www.w3.org/1999/xlink" xlink:type="simple">
          <person-group><name name-style="western"><surname>Moratelli</surname><given-names>R</given-names></name><name name-style="western"><surname>Dias</surname><given-names>D</given-names></name></person-group> (<year>2015</year>) A new species of nectar-feeding bat, genus <italic><tp:taxon-name><tp:taxon-name-part taxon-name-part-type="genus">Lonchophylla</tp:taxon-name-part></tp:taxon-name></italic>, from the Caatinga of Brazil (<tp:taxon-name><tp:taxon-name-part taxon-name-part-type="order">Chiroptera</tp:taxon-name-part></tp:taxon-name>, <tp:taxon-name><tp:taxon-name-part taxon-name-part-type="family">Phyllostomidae</tp:taxon-name-part></tp:taxon-name>). ZooKeys 514: 73–91. <ext-link xlink:type="simple" ext-link-type="doi" xlink:href="10.3897/zookeys.514.10013">https://doi.org/10.3897/zookeys.514.10013</ext-link></mixed-citation></ref><ref id="B6"><mixed-citation xmlns:xlink="http://www.w3.org/1999/xlink" xlink:type="simple">
          <person-group><name name-style="western"><surname>Almeida</surname><given-names>B</given-names></name><name name-style="western"><surname>Novaes</surname><given-names>RLM</given-names></name><name name-style="western"><surname>Aguieiras</surname><given-names>M</given-names></name><name name-style="western"><surname>Souza</surname><given-names>RF</given-names></name><name name-style="western"><surname>Esbérard</surname><given-names>CEL</given-names></name><name name-style="western"><surname>Geise</surname><given-names>L</given-names></name></person-group> (<year>2016</year>) Karyotype of three <italic><tp:taxon-name><tp:taxon-name-part taxon-name-part-type="genus">Lonchophylla</tp:taxon-name-part></tp:taxon-name></italic> species (<tp:taxon-name><tp:taxon-name-part taxon-name-part-type="order">Chiroptera</tp:taxon-name-part></tp:taxon-name>, <tp:taxon-name><tp:taxon-name-part taxon-name-part-type="family">Phyllostomidae</tp:taxon-name-part></tp:taxon-name>) from Southeastern Brazil. Comparative Cytogenetics 10(1): 109–115. <ext-link xlink:type="simple" ext-link-type="doi" xlink:href="10.3897/CompCytogen.v10i1.6646">https://doi.org/10.3897/CompCytogen.v10i1.6646</ext-link></mixed-citation></ref><ref id="B273"><mixed-citation xmlns:xlink="http://www.w3.org/1999/xlink" xlink:type="simple">
          <person-group><name name-style="western"><surname>Woodman</surname><given-names>N</given-names></name><name name-style="western"><surname>Timm</surname><given-names>RM</given-names></name></person-group> (<year>2006</year>) Characters and phylogenetic relationships of nectar-feeding bats, with descriptions of new <italic><tp:taxon-name><tp:taxon-name-part taxon-name-part-type="genus">Lonchophylla</tp:taxon-name-part></tp:taxon-name></italic> from western South America (<tp:taxon-name><tp:taxon-name-part taxon-name-part-type="class">Mammalia</tp:taxon-name-part></tp:taxon-name>: <tp:taxon-name><tp:taxon-name-part taxon-name-part-type="order">Chiroptera</tp:taxon-name-part></tp:taxon-name>: <tp:taxon-name><tp:taxon-name-part taxon-name-part-type="family">Phyllostomidae</tp:taxon-name-part></tp:taxon-name>: <tp:taxon-name><tp:taxon-name-part taxon-name-part-type="tribe">Lonchophyllini</tp:taxon-name-part></tp:taxon-name>). Proceedings of the Biological Society of Washington 119: 437–476. <ext-link xlink:type="simple" ext-link-type="doi" xlink:href="10.2988/0006-324X(2006)119[437:CAPRON]2.0.CO;2">https://doi.org/10.2988/0006-324X(2006)119[437:CAPRON]2.0.CO;2</ext-link></mixed-citation></ref><ref id="B3"><mixed-citation xmlns:xlink="http://www.w3.org/1999/xlink" xlink:type="simple">
          <person-group><name name-style="western"><surname>Aguiar</surname><given-names>L</given-names></name><name name-style="western"><surname>Bernard</surname><given-names>E</given-names></name></person-group> (<year>2016</year>) <italic><tp:taxon-name><tp:taxon-name-part taxon-name-part-type="genus">Lonchophylla</tp:taxon-name-part> <tp:taxon-name-part taxon-name-part-type="species">dekeyseri</tp:taxon-name-part></tp:taxon-name></italic>. The IUCN Red List of Threatened Species 2016: e.T12264A22038149. <ext-link xlink:type="simple" ext-link-type="uri" xlink:href="http://www.iucnredlist.org/details/12264/0">http://www.iucnredlist.org/details/12264/0</ext-link> [Downloaded 15 October 2016]</mixed-citation></ref><ref id="B130"><mixed-citation xmlns:xlink="http://www.w3.org/1999/xlink" xlink:type="simple">
          <institution xlink:type="simple">ICMBio-MMA</institution> (<institution xlink:type="simple">Instituto Chico Mendes, Ministério do Meio Ambiemte</institution>) (<year>2016</year>) Executive summary of Brazil red book of threatened species of fauna. Instituto Chico Mendes de Conservação da Biodiversidade. <ext-link xlink:type="simple" ext-link-type="uri" xlink:href="http://www.icmbio.gov.br/portal/images/stories/comunicacao/publicacoes/publicacoes-diversas/dcom_sumario_executivo_livro_vermelho_ed_2016.pdf">http://www.icmbio.gov.br/portal/images/stories/comunicacao/publicacoes/publicacoes-diversas/dcom_sumario_executivo_livro_vermelho_ed_2016.pdf</ext-link> [Accessed on December 19th, 2016]</mixed-citation></ref></ref-list></tp:taxon-treatment>
