# Supplementary material for: The mammalian faunas endemic to the Cerrado and the Caatinga
Source: Zookeys. 2017 Jan 10;(644):105–57. doi: 10.3897/zookeys.644.10827 (PMC5242261; doi:10.3897/zookeys.644.10827)
Supplement: XML Treatment for Lonchophylla inexpectata [file zookeys.644.10827-treatment7.xml]

<!DOCTYPE tp:taxon-treatment
  PUBLIC "-//TaxonX//DTD Taxonomic Treatment Publishing DTD v0 20100105//EN" "tax-treatment-NSO.dtd">
<tp:taxon-treatment xmlns:tp="http://www.plazi.org/taxpub"><tp:treatment-meta><kwd-group><label>Taxon classification</label><kwd><named-content content-type="kingdom">Animalia</named-content></kwd><kwd><named-content content-type="order">Chiroptera</named-content></kwd><kwd><named-content content-type="family">Phyllostomidae</named-content></kwd></kwd-group><mixed-citation publication-type="journal"><person-group><name><surname>Gutiérrez</surname><given-names>Eliécer E.</given-names></name><name><surname>Marinho-Filho</surname><given-names>Jader</given-names></name></person-group><article-title>The mammalian faunas endemic to the Cerrado and the Caatinga</article-title><source>Zookeys</source><day>10</day><month>1</month><year>2017</year><volume>2017</volume><issue>644</issue><fpage>105</fpage><lpage>157</lpage><pub-id pub-id-type="doi">10.3897/zookeys.644.10827</pub-id></mixed-citation></tp:treatment-meta><tp:nomenclature><tp:taxon-name>
                <tp:taxon-name-part taxon-name-part-type="genus">Lonchophylla</tp:taxon-name-part>
                <tp:taxon-name-part taxon-name-part-type="species">inexpectata</tp:taxon-name-part>
              </tp:taxon-name><tp:taxon-authority>Moratelli &amp; Dias, 2015</tp:taxon-authority></tp:nomenclature><tp:treatment-sec sec-type="distribution" id="SECID0E4PAE"><title>Distribution.</title><p>
                <italic><tp:taxon-name><tp:taxon-name-part taxon-name-part-type="genus">Lonchophylla</tp:taxon-name-part> <tp:taxon-name-part taxon-name-part-type="species">inexpectata</tp:taxon-name-part></tp:taxon-name></italic> is endemic to the Caatinga, and has been recorded in the Brazilian states of Pernambuco and Bahia (<xref ref-type="bibr" rid="B167">Moratelli and Dias 2015</xref>).</p></tp:treatment-sec><tp:treatment-sec sec-type="conservation status" id="SECID0ERQAE"><title>Conservation status.</title><p>The red list of the <abbrev xmlns:xlink="http://www.w3.org/1999/xlink" content-type="institution" xlink:title="International Union for the Conservation of Nature" id="ABBRID0EXQAE" xlink:type="simple">IUCN</abbrev> ver. 3.1 has not yet evaluated the extinction risk of <italic><tp:taxon-name><tp:taxon-name-part taxon-name-part-type="genus">Lonchophylla</tp:taxon-name-part> <tp:taxon-name-part taxon-name-part-type="species">inexpectata</tp:taxon-name-part></tp:taxon-name></italic>. The species was not included in the official list of threatened species of Brazil (<xref ref-type="bibr" rid="B130">ICMBIO-MMA 2016</xref>). Confirmed specimens of <italic><tp:taxon-name><tp:taxon-name-part taxon-name-part-type="genus">Lonchophylla</tp:taxon-name-part> <tp:taxon-name-part taxon-name-part-type="species">inexpectata</tp:taxon-name-part></tp:taxon-name></italic> are currently known from only three localities. Although an exhaustive revision of specimens housed in zoological collections might reveal a higher number of localities for the species, a provisional conservation status denoting some risk of extinction seems a sensible action considering the extremely low number of confirmed localities, particularly considering trends of habitat loss in the Caatinga (<xref ref-type="bibr" rid="B5">Albuquerque et al. 2012</xref>).</p><!--PageBreak--></tp:treatment-sec><ref-list><ref id="B167"><mixed-citation xmlns:xlink="http://www.w3.org/1999/xlink" xlink:type="simple">
          <person-group><name name-style="western"><surname>Moratelli</surname><given-names>R</given-names></name><name name-style="western"><surname>Dias</surname><given-names>D</given-names></name></person-group> (<year>2015</year>) A new species of nectar-feeding bat, genus <italic><tp:taxon-name><tp:taxon-name-part taxon-name-part-type="genus">Lonchophylla</tp:taxon-name-part></tp:taxon-name></italic>, from the Caatinga of Brazil (<tp:taxon-name><tp:taxon-name-part taxon-name-part-type="order">Chiroptera</tp:taxon-name-part></tp:taxon-name>, <tp:taxon-name><tp:taxon-name-part taxon-name-part-type="family">Phyllostomidae</tp:taxon-name-part></tp:taxon-name>). ZooKeys 514: 73–91. <ext-link xlink:type="simple" ext-link-type="doi" xlink:href="10.3897/zookeys.514.10013">https://doi.org/10.3897/zookeys.514.10013</ext-link></mixed-citation></ref><ref id="B130"><mixed-citation xmlns:xlink="http://www.w3.org/1999/xlink" xlink:type="simple">
          <institution xlink:type="simple">ICMBio-MMA</institution> (<institution xlink:type="simple">Instituto Chico Mendes, Ministério do Meio Ambiemte</institution>) (<year>2016</year>) Executive summary of Brazil red book of threatened species of fauna. Instituto Chico Mendes de Conservação da Biodiversidade. <ext-link xlink:type="simple" ext-link-type="uri" xlink:href="http://www.icmbio.gov.br/portal/images/stories/comunicacao/publicacoes/publicacoes-diversas/dcom_sumario_executivo_livro_vermelho_ed_2016.pdf">http://www.icmbio.gov.br/portal/images/stories/comunicacao/publicacoes/publicacoes-diversas/dcom_sumario_executivo_livro_vermelho_ed_2016.pdf</ext-link> [Accessed on December 19th, 2016]</mixed-citation></ref><ref id="B5"><mixed-citation xmlns:xlink="http://www.w3.org/1999/xlink" xlink:type="simple">
          <person-group><name name-style="western"><surname>Albuquerque</surname><given-names>UP</given-names></name><name name-style="western"><surname>de Lima Araújo</surname><given-names>E</given-names></name><name name-style="western"><surname>El-Deir</surname><given-names>ACA</given-names></name><name name-style="western"><surname>Lima</surname><given-names>ALA</given-names></name><name name-style="western"><surname>Souto</surname><given-names>A</given-names></name><name name-style="western"><surname>Bezerra</surname><given-names>BM</given-names></name><name name-style="western"><surname>Ferraz</surname><given-names>EMN</given-names></name><name name-style="western"><surname>Freire</surname><given-names>EMX</given-names></name><name name-style="western"><surname>Sampaio</surname><given-names>EVSB</given-names></name><name name-style="western"><surname>Las-Casas</surname><given-names>FMG</given-names></name><name name-style="western"><surname>Moura</surname><given-names>GJB</given-names></name><name name-style="western"><surname>Pereira</surname><given-names>GA</given-names></name><name name-style="western"><surname>Melo</surname><given-names>JG</given-names></name><name name-style="western"><surname>Ramos</surname><given-names>MA</given-names></name><name name-style="western"><surname>Rodal</surname><given-names>MJN</given-names></name><name name-style="western"><surname>Schiel</surname><given-names>N</given-names></name><name name-style="western"><surname>Lyra-Neves</surname><given-names>RM</given-names></name><name name-style="western"><surname>Alves</surname><given-names>RRN</given-names></name><name name-style="western"><surname>Azevedo-Júnior</surname><given-names>SM</given-names></name><name name-style="western"><surname>Júnior</surname><given-names>WRT</given-names></name><name name-style="western"><surname>Severi</surname><given-names>W</given-names></name></person-group> (<year>2012</year>) Caatinga revisited: ecology and conservation of an important seasonal dry forest. The Scientific World Journal 2012: 205182. <ext-link xlink:type="simple" ext-link-type="doi" xlink:href="10.1100/2012/205182">https://doi.org/10.1100/2012/205182</ext-link></mixed-citation></ref></ref-list></tp:taxon-treatment>
