# Supplementary material for: The mammalian faunas endemic to the Cerrado and the Caatinga
Source: Zookeys. 2017 Jan 10;(644):105–57. doi: 10.3897/zookeys.644.10827 (PMC5242261; doi:10.3897/zookeys.644.10827)
Supplement: XML Treatment for Xeronycteris vieirai [file zookeys.644.10827-treatment8.xml]

<!DOCTYPE tp:taxon-treatment
  PUBLIC "-//TaxonX//DTD Taxonomic Treatment Publishing DTD v0 20100105//EN" "tax-treatment-NSO.dtd">
<tp:taxon-treatment xmlns:tp="http://www.plazi.org/taxpub"><tp:treatment-meta><kwd-group><label>Taxon classification</label><kwd><named-content content-type="kingdom">Animalia</named-content></kwd><kwd><named-content content-type="order">Chiroptera</named-content></kwd><kwd><named-content content-type="family">Phyllostomidae</named-content></kwd></kwd-group><mixed-citation publication-type="journal"><person-group><name><surname>Gutiérrez</surname><given-names>Eliécer E.</given-names></name><name><surname>Marinho-Filho</surname><given-names>Jader</given-names></name></person-group><article-title>The mammalian faunas endemic to the Cerrado and the Caatinga</article-title><source>Zookeys</source><day>10</day><month>1</month><year>2017</year><volume>2017</volume><issue>644</issue><fpage>105</fpage><lpage>157</lpage><pub-id pub-id-type="doi">10.3897/zookeys.644.10827</pub-id></mixed-citation></tp:treatment-meta><tp:nomenclature><tp:taxon-name>
                <tp:taxon-name-part taxon-name-part-type="genus">Xeronycteris</tp:taxon-name-part>
                <tp:taxon-name-part taxon-name-part-type="species">vieirai</tp:taxon-name-part>
              </tp:taxon-name><tp:taxon-authority>Gregorin &amp; Ditchfield, 2005</tp:taxon-authority></tp:nomenclature><tp:treatment-sec sec-type="distribution" id="SECID0EZSAE"><title>Distribution.</title><p>
                <italic><tp:taxon-name><tp:taxon-name-part taxon-name-part-type="genus">Xeronycteris</tp:taxon-name-part> <tp:taxon-name-part taxon-name-part-type="species">vieirai</tp:taxon-name-part></tp:taxon-name></italic> is endemic to the Caatinga, and has been recorded in the Brazilian states of Bahia, Minas Gerais, Paraíba, and Pernambuco (<xref ref-type="bibr" rid="B111">Gregorin and Ditchfield 2005</xref>, <xref ref-type="bibr" rid="B173">Nogueira et al. 2007</xref>, <xref ref-type="bibr" rid="B171">2014a</xref>, <xref ref-type="bibr" rid="B174">2015</xref>, <xref ref-type="bibr" rid="B11">Astúa and Guerra 2008</xref>).</p></tp:treatment-sec><tp:treatment-sec sec-type="conservation status" id="SECID0E4TAE"><title>Conservation status.</title><p>The red list of the <abbrev xmlns:xlink="http://www.w3.org/1999/xlink" content-type="institution" xlink:title="International Union for the Conservation of Nature" id="ABBRID0EDUAE" xlink:type="simple">IUCN</abbrev> ver. 3.1 assigned the category “Data Deficient” to <italic><tp:taxon-name><tp:taxon-name-part taxon-name-part-type="genus">Xeronycteris</tp:taxon-name-part> <tp:taxon-name-part taxon-name-part-type="species">vieirai</tp:taxon-name-part></tp:taxon-name></italic> (see <xref ref-type="bibr" rid="B239">Solari 2015</xref>). The species appears in the official list of threatened species of Brazil with the category “Vulnerable” (<xref ref-type="bibr" rid="B130">ICMBIO-MMA 2016</xref>). Eleven years after its description (<xref ref-type="bibr" rid="B111">Gregorin and Ditchfield 2005</xref>), <italic><tp:taxon-name><tp:taxon-name-part taxon-name-part-type="genus">Xeronycteris</tp:taxon-name-part> <tp:taxon-name-part taxon-name-part-type="species">vieirai</tp:taxon-name-part></tp:taxon-name></italic> is known from only eight specimens and seven localities from the Caatinga (<xref ref-type="bibr" rid="B111">Gregorin and Ditchfield 2005</xref>, <xref ref-type="bibr" rid="B173">Nogueira et al. 2007</xref>, <xref ref-type="bibr" rid="B171">2014a</xref>, <xref ref-type="bibr" rid="B174">2015</xref>, <xref ref-type="bibr" rid="B11">Astúa and Guerra 2008</xref>), a biome with large disturbed areas as well as areas undergoing desertification (<xref ref-type="bibr" rid="B5">Albuquerque et al. 2012</xref>). Considering habitat loss, the specialized diet and the endemic nature of <italic><tp:taxon-name><tp:taxon-name-part taxon-name-part-type="genus">Xeronycteris</tp:taxon-name-part> <tp:taxon-name-part taxon-name-part-type="species">vieirai</tp:taxon-name-part></tp:taxon-name></italic>, <xref ref-type="bibr" rid="B111">Gregorin and Ditchfield (2005)</xref> noted that the species might be one of most threatened species of mammals in Brazil. We agree with this view, and strongly encourage NGOs and governmental agencies in charge of producing influential “red lists of threatened species” to revaluate the conservation status they have assigned to <italic><tp:taxon-name><tp:taxon-name-part taxon-name-part-type="genus">Xeronycteris</tp:taxon-name-part> <tp:taxon-name-part taxon-name-part-type="species">vieirai</tp:taxon-name-part></tp:taxon-name></italic>; a realistic category for the species should reflect at the very least a moderate risk of extinction, particularly considering trends of habitat loss in the Caatinga (<xref ref-type="bibr" rid="B5">Albuquerque et al. 2012</xref>).</p></tp:treatment-sec><ref-list><ref id="B111"><mixed-citation xmlns:xlink="http://www.w3.org/1999/xlink" xlink:type="simple">
          <person-group><name name-style="western"><surname>Gregorin</surname><given-names>R</given-names></name><name name-style="western"><surname>Ditchfield</surname><given-names>AD</given-names></name></person-group> (<year>2005</year>) New genus and species of nectar-feeding bat in the tribe <tp:taxon-name><tp:taxon-name-part taxon-name-part-type="tribe">Lonchophyllini</tp:taxon-name-part></tp:taxon-name> (<tp:taxon-name><tp:taxon-name-part taxon-name-part-type="family">Phyllostomidae</tp:taxon-name-part></tp:taxon-name>: <tp:taxon-name><tp:taxon-name-part taxon-name-part-type="subfamily">Glossophaginae</tp:taxon-name-part></tp:taxon-name>) from northeastern Brazil. Journal of Mammalogy 86(2): 403-414. <ext-link xlink:type="simple" ext-link-type="doi" xlink:href="10.1644/BRB-229.1">https://doi.org/10.1644/BRB-229.1</ext-link></mixed-citation></ref><ref id="B173"><mixed-citation xmlns:xlink="http://www.w3.org/1999/xlink" xlink:type="simple">
          <person-group><name name-style="western"><surname>Nogueira</surname><given-names>MR</given-names></name><name name-style="western"><surname>Peracchi</surname><given-names>AL</given-names></name><name name-style="western"><surname>Moratelli</surname><given-names>R</given-names></name></person-group> (<year>2007</year>) Subfamília <tp:taxon-name><tp:taxon-name-part taxon-name-part-type="subfamily">Phyllostominae</tp:taxon-name-part></tp:taxon-name>. In: dos Reis NR, Peracchi AL, Pedro WA, Lima IP (Eds) Morcegos do Brasil. Londrina, Paraná, 61–97.</mixed-citation></ref><ref id="B171"><mixed-citation xmlns:xlink="http://www.w3.org/1999/xlink" xlink:type="simple">
          <person-group><name name-style="western"><surname>Nogueira</surname><given-names>MR</given-names></name><name name-style="western"><surname>Gregorin</surname><given-names>R</given-names></name><name name-style="western"><surname>Peracchi</surname><given-names>AL</given-names></name></person-group> (<year>2014a</year>) Emended diagnosis of <italic><tp:taxon-name><tp:taxon-name-part taxon-name-part-type="genus">Xeronycteris</tp:taxon-name-part> <tp:taxon-name-part taxon-name-part-type="species">vieirai</tp:taxon-name-part></tp:taxon-name></italic> (<tp:taxon-name><tp:taxon-name-part taxon-name-part-type="class">Mammalia</tp:taxon-name-part></tp:taxon-name>: <tp:taxon-name><tp:taxon-name-part taxon-name-part-type="order">Chiroptera</tp:taxon-name-part></tp:taxon-name>), with the first record of polyodontia for the genus. Zoologia 31: 175–180. <ext-link xlink:type="simple" ext-link-type="doi" xlink:href="10.1590/S1984-46702014000200009">https://doi.org/10.1590/S1984-46702014000200009</ext-link></mixed-citation></ref><ref id="B174"><mixed-citation xmlns:xlink="http://www.w3.org/1999/xlink" xlink:type="simple">
          <person-group><name name-style="western"><surname>Nogueira</surname><given-names>MR</given-names></name><name name-style="western"><surname>Pol</surname><given-names>A</given-names></name><name name-style="western"><surname>Pessôa</surname><given-names>LM</given-names></name><name name-style="western"><surname>Oliveira</surname><given-names>JA</given-names></name><name name-style="western"><surname>Peracchi</surname><given-names>AL</given-names></name></person-group> (<year>2015</year>) Small mammals (<tp:taxon-name><tp:taxon-name-part taxon-name-part-type="order">Chiroptera</tp:taxon-name-part></tp:taxon-name>, <tp:taxon-name><tp:taxon-name-part taxon-name-part-type="order">Didelphimorphia</tp:taxon-name-part></tp:taxon-name>, and <tp:taxon-name><tp:taxon-name-part taxon-name-part-type="order">Rodentia</tp:taxon-name-part></tp:taxon-name>) from Jaíba, middle Rio São Francisco, northern Minas Gerais State, Brazil. Biota Neotropica 15(2): e20140126. <ext-link xlink:type="simple" ext-link-type="doi" xlink:href="10.1590/1676-06032015012614">https://doi.org/10.1590/1676-06032015012614</ext-link></mixed-citation></ref><ref id="B11"><mixed-citation xmlns:xlink="http://www.w3.org/1999/xlink" xlink:type="simple">
          <person-group><name name-style="western"><surname>Astúa</surname><given-names>D</given-names></name><name name-style="western"><surname>Guerra</surname><given-names>DQ</given-names></name></person-group> (<year>2008</year>) Caatinga bats from Mammal Collection of the Universidade Federal de Pernambuco. <tp:taxon-name><tp:taxon-name-part taxon-name-part-type="order">Chiroptera</tp:taxon-name-part></tp:taxon-name> Neotropical 14: 326–338.</mixed-citation></ref><ref id="B239"><mixed-citation xmlns:xlink="http://www.w3.org/1999/xlink" xlink:type="simple">
          <person-group><name name-style="western"><surname>Solari</surname><given-names>S</given-names></name></person-group> (<year>2015</year>) <italic><tp:taxon-name><tp:taxon-name-part taxon-name-part-type="genus">Xeronycteris</tp:taxon-name-part> <tp:taxon-name-part taxon-name-part-type="species">vieirai</tp:taxon-name-part></tp:taxon-name></italic>. The IUCN Red List of Threatened Species 2015: e.T136321A22021092. <ext-link xlink:type="simple" ext-link-type="doi" xlink:href="10.2305/IUCN.UK.2015-4.RLTS.T136321A22021092.en">https://doi.org/10.2305/IUCN.UK.2015-4.RLTS.T136321A22021092.en</ext-link> [Downloaded 15 October 2016]</mixed-citation></ref><ref id="B130"><mixed-citation xmlns:xlink="http://www.w3.org/1999/xlink" xlink:type="simple">
          <institution xlink:type="simple">ICMBio-MMA</institution> (<institution xlink:type="simple">Instituto Chico Mendes, Ministério do Meio Ambiemte</institution>) (<year>2016</year>) Executive summary of Brazil red book of threatened species of fauna. Instituto Chico Mendes de Conservação da Biodiversidade. <ext-link xlink:type="simple" ext-link-type="uri" xlink:href="http://www.icmbio.gov.br/portal/images/stories/comunicacao/publicacoes/publicacoes-diversas/dcom_sumario_executivo_livro_vermelho_ed_2016.pdf">http://www.icmbio.gov.br/portal/images/stories/comunicacao/publicacoes/publicacoes-diversas/dcom_sumario_executivo_livro_vermelho_ed_2016.pdf</ext-link> [Accessed on December 19th, 2016]</mixed-citation></ref><ref id="B5"><mixed-citation xmlns:xlink="http://www.w3.org/1999/xlink" xlink:type="simple">
          <person-group><name name-style="western"><surname>Albuquerque</surname><given-names>UP</given-names></name><name name-style="western"><surname>de Lima Araújo</surname><given-names>E</given-names></name><name name-style="western"><surname>El-Deir</surname><given-names>ACA</given-names></name><name name-style="western"><surname>Lima</surname><given-names>ALA</given-names></name><name name-style="western"><surname>Souto</surname><given-names>A</given-names></name><name name-style="western"><surname>Bezerra</surname><given-names>BM</given-names></name><name name-style="western"><surname>Ferraz</surname><given-names>EMN</given-names></name><name name-style="western"><surname>Freire</surname><given-names>EMX</given-names></name><name name-style="western"><surname>Sampaio</surname><given-names>EVSB</given-names></name><name name-style="western"><surname>Las-Casas</surname><given-names>FMG</given-names></name><name name-style="western"><surname>Moura</surname><given-names>GJB</given-names></name><name name-style="western"><surname>Pereira</surname><given-names>GA</given-names></name><name name-style="western"><surname>Melo</surname><given-names>JG</given-names></name><name name-style="western"><surname>Ramos</surname><given-names>MA</given-names></name><name name-style="western"><surname>Rodal</surname><given-names>MJN</given-names></name><name name-style="western"><surname>Schiel</surname><given-names>N</given-names></name><name name-style="western"><surname>Lyra-Neves</surname><given-names>RM</given-names></name><name name-style="western"><surname>Alves</surname><given-names>RRN</given-names></name><name name-style="western"><surname>Azevedo-Júnior</surname><given-names>SM</given-names></name><name name-style="western"><surname>Júnior</surname><given-names>WRT</given-names></name><name name-style="western"><surname>Severi</surname><given-names>W</given-names></name></person-group> (<year>2012</year>) Caatinga revisited: ecology and conservation of an important seasonal dry forest. The Scientific World Journal 2012: 205182. <ext-link xlink:type="simple" ext-link-type="doi" xlink:href="10.1100/2012/205182">https://doi.org/10.1100/2012/205182</ext-link></mixed-citation></ref></ref-list></tp:taxon-treatment>
