# Supplementary material for: The mammalian faunas endemic to the Cerrado and the Caatinga
Source: Zookeys. 2017 Jan 10;(644):105–57. doi: 10.3897/zookeys.644.10827 (PMC5242261; doi:10.3897/zookeys.644.10827)
Supplement: XML Treatment for Micronycteris sanborni [file zookeys.644.10827-treatment9.xml]

<!DOCTYPE tp:taxon-treatment
  PUBLIC "-//TaxonX//DTD Taxonomic Treatment Publishing DTD v0 20100105//EN" "tax-treatment-NSO.dtd">
<tp:taxon-treatment xmlns:tp="http://www.plazi.org/taxpub"><tp:treatment-meta><kwd-group><label>Taxon classification</label><kwd><named-content content-type="kingdom">Animalia</named-content></kwd><kwd><named-content content-type="order">Chiroptera</named-content></kwd><kwd><named-content content-type="family">Phyllostomidae</named-content></kwd></kwd-group><mixed-citation publication-type="journal"><person-group><name><surname>Gutiérrez</surname><given-names>Eliécer E.</given-names></name><name><surname>Marinho-Filho</surname><given-names>Jader</given-names></name></person-group><article-title>The mammalian faunas endemic to the Cerrado and the Caatinga</article-title><source>Zookeys</source><day>10</day><month>1</month><year>2017</year><volume>2017</volume><issue>644</issue><fpage>105</fpage><lpage>157</lpage><pub-id pub-id-type="doi">10.3897/zookeys.644.10827</pub-id></mixed-citation></tp:treatment-meta><tp:nomenclature><tp:taxon-name>
                <tp:taxon-name-part taxon-name-part-type="genus">Micronycteris</tp:taxon-name-part>
                <tp:taxon-name-part taxon-name-part-type="species">sanborni</tp:taxon-name-part>
              </tp:taxon-name><tp:taxon-authority>Simmons, 1996</tp:taxon-authority></tp:nomenclature><tp:treatment-sec sec-type="distribution" id="SECID0EPYAE"><title>Distribution.</title><p>
                <italic><tp:taxon-name><tp:taxon-name-part taxon-name-part-type="genus">Micronycteris</tp:taxon-name-part> <tp:taxon-name-part taxon-name-part-type="species">sanborni</tp:taxon-name-part></tp:taxon-name></italic> is endemic to the Cerrado and the Caatinga, and has been recorded in the Brazilian states of Ceará, Minas Gerais, Paraíba, Piauí, Pernambuco, and Tocantins (<xref ref-type="bibr" rid="B238">Simmons 1996</xref>, <xref ref-type="bibr" rid="B110">Gregorin et al. 2008</xref>, <xref ref-type="bibr" rid="B74">Cunha et al. 2009</xref>, <xref ref-type="bibr" rid="B90">Feijó et al. 2010</xref>, <xref ref-type="bibr" rid="B93">2015b</xref>, <xref ref-type="bibr" rid="B174">Nogueira et al. 2015</xref>, <xref ref-type="bibr" rid="B236">Silva et al. 2015</xref>). An alleged record of the species for the Amazon biome has been recently published (<xref ref-type="bibr" rid="B141">López-Baucells et al. 2013</xref>), but no voucher specimen supports this claim and the individual that forms the basis of this record lacked the pure white ventral pelage coloration that seems to be characteristic of <italic><tp:taxon-name><tp:taxon-name-part taxon-name-part-type="genus">Micronycteris</tp:taxon-name-part> <tp:taxon-name-part taxon-name-part-type="species">sanborni</tp:taxon-name-part></tp:taxon-name></italic> (see <xref ref-type="bibr" rid="B238">Simmons 1996</xref>, <xref ref-type="bibr" rid="B93">Feijó et al. 2015b</xref>). Applying Hitchens’ razor, we dismiss the alleged record for the Amazon biome (contra <xref ref-type="bibr" rid="B141">López-Baucells et al. 2013</xref>), a view we share with other authors (see <xref ref-type="bibr" rid="B172">Nogueira et al. 2014b</xref>, <xref ref-type="bibr" rid="B93">Feijó et al. 2015b</xref>). In addition, as noted by <xref ref-type="bibr" rid="B93">Feijó et al. (2015b)</xref>, alleged records from the state of Mato Grosso do Sul need to be confirmed. One of the two specimens that formed the basis of these records (see <xref ref-type="bibr" rid="B229">Santos et al. 2010</xref>) lacks the pure white ventral pelage coloration typical of confirmed vouchers of <italic><tp:taxon-name><tp:taxon-name-part taxon-name-part-type="genus">Micronycteris</tp:taxon-name-part> <tp:taxon-name-part taxon-name-part-type="species">sanborni</tp:taxon-name-part></tp:taxon-name></italic> (see above) – and according to <xref ref-type="bibr" rid="B233">Siles et al. (2013)</xref> it might actually correspond to <italic><tp:taxon-name><tp:taxon-name-part taxon-name-part-type="genus">Micronycteris</tp:taxon-name-part> <tp:taxon-name-part taxon-name-part-type="species">yatesi</tp:taxon-name-part></tp:taxon-name></italic>. No information about the morphology of the other specimen has been published (see <xref ref-type="bibr" rid="B74">Cunha et al. 2009</xref>).</p><!--PageBreak--></tp:treatment-sec><tp:treatment-sec sec-type="conservation status" id="SECID0EC3AE"><title>Conservation status.</title><p>The red list of the <abbrev xmlns:xlink="http://www.w3.org/1999/xlink" content-type="institution" xlink:title="International Union for the Conservation of Nature" id="ABBRID0EI3AE" xlink:type="simple">IUCN</abbrev> ver. 3.1 assigned the category “Data Deficient” to <italic><tp:taxon-name><tp:taxon-name-part taxon-name-part-type="genus">Micronycteris</tp:taxon-name-part> <tp:taxon-name-part taxon-name-part-type="species">sanborni</tp:taxon-name-part></tp:taxon-name></italic> (see <xref ref-type="bibr" rid="B247">Tavares and Aguirre 2008</xref>). The species was not included in the official list of threatened species of Brazil (<xref ref-type="bibr" rid="B130">ICMBIO-MMA 2016</xref>).</p></tp:treatment-sec><ref-list><ref id="B238"><mixed-citation xmlns:xlink="http://www.w3.org/1999/xlink" xlink:type="simple">
          <person-group><name name-style="western"><surname>Simmons</surname><given-names>NB</given-names></name></person-group> (<year>1996</year>) A new species of <italic><tp:taxon-name><tp:taxon-name-part taxon-name-part-type="genus">Micronycteris</tp:taxon-name-part></tp:taxon-name></italic> (<tp:taxon-name><tp:taxon-name-part taxon-name-part-type="order">Chiroptera</tp:taxon-name-part></tp:taxon-name>: <tp:taxon-name><tp:taxon-name-part taxon-name-part-type="family">Phyllostomidae</tp:taxon-name-part></tp:taxon-name>) from northeastern Brazil, with comments on phylogenetic relationships. American Museum Novitates 3158: 1–34.</mixed-citation></ref><ref id="B110"><mixed-citation xmlns:xlink="http://www.w3.org/1999/xlink" xlink:type="simple">
          <person-group><name name-style="western"><surname>Gregorin</surname><given-names>R</given-names></name><name name-style="western"><surname>Carmignotto</surname><given-names>AP</given-names></name><name name-style="western"><surname>Percequillo</surname><given-names>AR</given-names></name></person-group> (<year>2008</year>) Quirópteros do Parque Nacional da Serra das Confusões, Piauí, nordeste do Brasil. <tp:taxon-name><tp:taxon-name-part taxon-name-part-type="order">Chiroptera</tp:taxon-name-part></tp:taxon-name> Neotropical 14: 366–383.</mixed-citation></ref><ref id="B74"><mixed-citation xmlns:xlink="http://www.w3.org/1999/xlink" xlink:type="simple">
          <person-group><name name-style="western"><surname>Cunha</surname><given-names>NL</given-names></name><name name-style="western"><surname>Fischer</surname><given-names>E</given-names></name><name name-style="western"><surname>Carvalho</surname><given-names>LFAC</given-names></name><name name-style="western"><surname>Santos</surname><given-names>CF</given-names></name></person-group> (<year>2009</year>) Bats of Buraco das Araras reserve, southwestern Brazil. Biota Neotropica 9: 189–195. <ext-link xlink:type="simple" ext-link-type="doi" xlink:href="10.1590/S1676-06032009000400019">https://doi.org/10.1590/S1676-06032009000400019</ext-link></mixed-citation></ref><ref id="B90"><mixed-citation xmlns:xlink="http://www.w3.org/1999/xlink" xlink:type="simple">
          <person-group><name name-style="western"><surname>Feijó</surname><given-names>A</given-names></name><name name-style="western"><surname>Araujo</surname><given-names>A</given-names></name><name name-style="western"><surname>Fracasso</surname><given-names>MPA</given-names></name><name name-style="western"><surname>Santos</surname><given-names>KRP</given-names></name></person-group> (<year>2010</year>) New records of three bat species for the Caatinga of the state of Paraíba, northeastern Brazil. <tp:taxon-name><tp:taxon-name-part taxon-name-part-type="order">Chiroptera</tp:taxon-name-part></tp:taxon-name> Neotropical 16: 723–727.</mixed-citation></ref><ref id="B93"><mixed-citation xmlns:xlink="http://www.w3.org/1999/xlink" xlink:type="simple">
          <person-group><name name-style="western"><surname>Feijó</surname><given-names>A</given-names></name><name name-style="western"><surname>Rocha</surname><given-names>PA</given-names></name><name name-style="western"><surname>Ferrari</surname><given-names>SF</given-names></name></person-group> (<year>2015b</year>) How do we identify <tp:taxon-name><tp:taxon-name-part taxon-name-part-type="genus">Micronycteris</tp:taxon-name-part> (<tp:taxon-name-part taxon-name-part-type="subgenus">Schizonycteris</tp:taxon-name-part>) <tp:taxon-name-part taxon-name-part-type="species">sanborni</tp:taxon-name-part></tp:taxon-name> Simmons, 1996 (<tp:taxon-name><tp:taxon-name-part taxon-name-part-type="order">Chiroptera</tp:taxon-name-part></tp:taxon-name>, <tp:taxon-name><tp:taxon-name-part taxon-name-part-type="family">Phyllostomidae</tp:taxon-name-part></tp:taxon-name>) reliably and where we can find this species in Brazil? Papéis Avulsos de Zoologia 55: 269–280. <ext-link xlink:type="simple" ext-link-type="doi" xlink:href="10.1590/0031-1049.2015.55.20">https://doi.org/10.1590/0031-1049.2015.55.20</ext-link></mixed-citation></ref><ref id="B174"><mixed-citation xmlns:xlink="http://www.w3.org/1999/xlink" xlink:type="simple">
          <person-group><name name-style="western"><surname>Nogueira</surname><given-names>MR</given-names></name><name name-style="western"><surname>Pol</surname><given-names>A</given-names></name><name name-style="western"><surname>Pessôa</surname><given-names>LM</given-names></name><name name-style="western"><surname>Oliveira</surname><given-names>JA</given-names></name><name name-style="western"><surname>Peracchi</surname><given-names>AL</given-names></name></person-group> (<year>2015</year>) Small mammals (<tp:taxon-name><tp:taxon-name-part taxon-name-part-type="order">Chiroptera</tp:taxon-name-part></tp:taxon-name>, <tp:taxon-name><tp:taxon-name-part taxon-name-part-type="order">Didelphimorphia</tp:taxon-name-part></tp:taxon-name>, and <tp:taxon-name><tp:taxon-name-part taxon-name-part-type="order">Rodentia</tp:taxon-name-part></tp:taxon-name>) from Jaíba, middle Rio São Francisco, northern Minas Gerais State, Brazil. Biota Neotropica 15(2): e20140126. <ext-link xlink:type="simple" ext-link-type="doi" xlink:href="10.1590/1676-06032015012614">https://doi.org/10.1590/1676-06032015012614</ext-link></mixed-citation></ref><ref id="B236"><mixed-citation xmlns:xlink="http://www.w3.org/1999/xlink" xlink:type="simple">
          <person-group><name name-style="western"><surname>Silva</surname><given-names>SSP</given-names></name><name name-style="western"><surname>Dias</surname><given-names>D</given-names></name><name name-style="western"><surname>Martins</surname><given-names>MA</given-names></name><name name-style="western"><surname>Guedes</surname><given-names>PG</given-names></name><name name-style="western"><surname>Almeida</surname><given-names>JC</given-names></name><name name-style="western"><surname>Cruz</surname><given-names>AP</given-names></name><name name-style="western"><surname>Serra-Freire</surname><given-names>NM</given-names></name><name name-style="western"><surname>Damascena</surname><given-names>JS</given-names></name><name name-style="western"><surname>Peracchi</surname><given-names>AL</given-names></name></person-group> (<year>2015</year>) Bats (<tp:taxon-name><tp:taxon-name-part taxon-name-part-type="class">Mammalia</tp:taxon-name-part></tp:taxon-name>: <tp:taxon-name><tp:taxon-name-part taxon-name-part-type="order">Chiroptera</tp:taxon-name-part></tp:taxon-name>) from the Caatinga scrublands of the Crateus region, northeastern Brazil, with new records for the state of Ceará. Mastozoología Neotropical 22: 335–348.</mixed-citation></ref><ref id="B141"><mixed-citation xmlns:xlink="http://www.w3.org/1999/xlink" xlink:type="simple">
          <person-group><name name-style="western"><surname>López-Baucells</surname><given-names>A</given-names></name><name name-style="western"><surname>Rocha</surname><given-names>R</given-names></name><name name-style="western"><surname>Mayés-García</surname><given-names>I</given-names></name><name name-style="western"><surname>Vulinec</surname><given-names>K</given-names></name><name name-style="western"><surname>Meyer</surname><given-names>CFJ</given-names></name></person-group> (<year>2013</year>) First record of <italic><tp:taxon-name><tp:taxon-name-part taxon-name-part-type="genus">Micronycteris</tp:taxon-name-part> <tp:taxon-name-part taxon-name-part-type="species">sanborni</tp:taxon-name-part></tp:taxon-name></italic> (<tp:taxon-name><tp:taxon-name-part taxon-name-part-type="order">Chiroptera</tp:taxon-name-part></tp:taxon-name>: <tp:taxon-name><tp:taxon-name-part taxon-name-part-type="family">Phyllostomidae</tp:taxon-name-part></tp:taxon-name>) from Central Amazonia, Brazil: range expansion and description of its echolocation. <tp:taxon-name><tp:taxon-name-part taxon-name-part-type="class">Mammalia</tp:taxon-name-part></tp:taxon-name> 77: 1–6. <ext-link xlink:type="simple" ext-link-type="doi" xlink:href="10.1515/mammalia-2013-0006">https://doi.org/10.1515/mammalia-2013-0006</ext-link></mixed-citation></ref><ref id="B172"><mixed-citation xmlns:xlink="http://www.w3.org/1999/xlink" xlink:type="simple">
          <person-group><name name-style="western"><surname>Nogueira</surname><given-names>MR</given-names></name><name name-style="western"><surname>Lima</surname><given-names>IP</given-names></name><name name-style="western"><surname>Moratelli</surname><given-names>R</given-names></name><name name-style="western"><surname>Tavares</surname><given-names>VC</given-names></name><name name-style="western"><surname>Gregorin</surname><given-names>R</given-names></name><name name-style="western"><surname>Peracchi</surname><given-names>AL</given-names></name></person-group> (<year>2014b</year>) Checklist of Brazilian bats, with comments on original records. Check List 10: 808–821. <ext-link xlink:type="simple" ext-link-type="doi" xlink:href="10.15560/10.4.808">https://doi.org/10.15560/10.4.808</ext-link></mixed-citation></ref><ref id="B229"><mixed-citation xmlns:xlink="http://www.w3.org/1999/xlink" xlink:type="simple">
          <person-group><name name-style="western"><surname>Santos</surname><given-names>CF</given-names></name><name name-style="western"><surname>Nogueira</surname><given-names>MR</given-names></name><name name-style="western"><surname>Cunha</surname><given-names>NL</given-names></name><name name-style="western"><surname>Carvalho</surname><given-names>LFAC</given-names></name><name name-style="western"><surname>Fischer</surname><given-names>E</given-names></name></person-group> (<year>2010</year>) Southernmost record of the Sanborn’s big-eared bat, <italic><tp:taxon-name><tp:taxon-name-part taxon-name-part-type="genus">Micronycteris</tp:taxon-name-part> <tp:taxon-name-part taxon-name-part-type="species">sanborni</tp:taxon-name-part></tp:taxon-name></italic> (<tp:taxon-name><tp:taxon-name-part taxon-name-part-type="order">Chiroptera</tp:taxon-name-part></tp:taxon-name>, <tp:taxon-name><tp:taxon-name-part taxon-name-part-type="family">Phyllostomidae</tp:taxon-name-part></tp:taxon-name>). <tp:taxon-name><tp:taxon-name-part taxon-name-part-type="class">Mammalia</tp:taxon-name-part></tp:taxon-name> 74: 457–460. <ext-link xlink:type="simple" ext-link-type="doi" xlink:href="10.1515/MAMM.2010.041">https://doi.org/10.1515/MAMM.2010.041</ext-link></mixed-citation></ref><ref id="B233"><mixed-citation xmlns:xlink="http://www.w3.org/1999/xlink" xlink:type="simple">
          <person-group><name name-style="western"><surname>Siles</surname><given-names>L</given-names></name><name name-style="western"><surname>Brooks</surname><given-names>DM</given-names></name><name name-style="western"><surname>Aranibar</surname><given-names>H</given-names></name><name name-style="western"><surname>Tarifa</surname><given-names>T</given-names></name><name name-style="western"><surname>Vargas</surname><given-names>RJM</given-names></name><name name-style="western"><surname>Rojas</surname><given-names>JM</given-names></name><name name-style="western"><surname>Baker</surname><given-names>RJ</given-names></name></person-group> (<year>2013</year>) A new species of <italic><tp:taxon-name><tp:taxon-name-part taxon-name-part-type="genus">Micronycteris</tp:taxon-name-part></tp:taxon-name></italic> (<tp:taxon-name><tp:taxon-name-part taxon-name-part-type="order">Chiroptera</tp:taxon-name-part></tp:taxon-name>: <tp:taxon-name><tp:taxon-name-part taxon-name-part-type="family">Phyllostomidae</tp:taxon-name-part></tp:taxon-name>) from Bolivia. Journal of Mammalogy 94: 881–896. <ext-link xlink:type="simple" ext-link-type="doi" xlink:href="10.1644/12-MAMM-A-259.1">https://doi.org/10.1644/12-MAMM-A-259.1</ext-link></mixed-citation></ref><ref id="B247"><mixed-citation xmlns:xlink="http://www.w3.org/1999/xlink" xlink:type="simple">
          <person-group><name name-style="western"><surname>Tavares</surname><given-names>V</given-names></name><name name-style="western"><surname>Aguirre</surname><given-names>L</given-names></name></person-group> (<year>2008</year>) <italic><tp:taxon-name><tp:taxon-name-part taxon-name-part-type="genus">Micronycteris</tp:taxon-name-part> <tp:taxon-name-part taxon-name-part-type="species">sanborni</tp:taxon-name-part></tp:taxon-name></italic>. The IUCN Red List of Threatened Species 2008: e.T40029A10308158. <ext-link xlink:type="simple" ext-link-type="doi" xlink:href="10.2305/IUCN.UK.2008.RLTS.T40029A10308158.en">https://doi.org/10.2305/IUCN.UK.2008.RLTS.T40029A10308158.en</ext-link> [Downloaded 15 October 2016]</mixed-citation></ref><ref id="B130"><mixed-citation xmlns:xlink="http://www.w3.org/1999/xlink" xlink:type="simple">
          <institution xlink:type="simple">ICMBio-MMA</institution> (<institution xlink:type="simple">Instituto Chico Mendes, Ministério do Meio Ambiemte</institution>) (<year>2016</year>) Executive summary of Brazil red book of threatened species of fauna. Instituto Chico Mendes de Conservação da Biodiversidade. <ext-link xlink:type="simple" ext-link-type="uri" xlink:href="http://www.icmbio.gov.br/portal/images/stories/comunicacao/publicacoes/publicacoes-diversas/dcom_sumario_executivo_livro_vermelho_ed_2016.pdf">http://www.icmbio.gov.br/portal/images/stories/comunicacao/publicacoes/publicacoes-diversas/dcom_sumario_executivo_livro_vermelho_ed_2016.pdf</ext-link> [Accessed on December 19th, 2016]</mixed-citation></ref></ref-list></tp:taxon-treatment>
