# Supplementary material for: The mammalian faunas endemic to the Cerrado and the Caatinga
Source: Zookeys. 2017 Jan 10;(644):105–57. doi: 10.3897/zookeys.644.10827 (PMC5242261; doi:10.3897/zookeys.644.10827)
Supplement: XML Treatment for Chiroderma vizottoi [file zookeys.644.10827-treatment10.xml]

<!DOCTYPE tp:taxon-treatment
  PUBLIC "-//TaxonX//DTD Taxonomic Treatment Publishing DTD v0 20100105//EN" "tax-treatment-NSO.dtd">
<tp:taxon-treatment xmlns:tp="http://www.plazi.org/taxpub"><tp:treatment-meta><kwd-group><label>Taxon classification</label><kwd><named-content content-type="kingdom">Animalia</named-content></kwd><kwd><named-content content-type="order">Chiroptera</named-content></kwd><kwd><named-content content-type="family">Phyllostomidae</named-content></kwd></kwd-group><mixed-citation publication-type="journal"><person-group><name><surname>Gutiérrez</surname><given-names>Eliécer E.</given-names></name><name><surname>Marinho-Filho</surname><given-names>Jader</given-names></name></person-group><article-title>The mammalian faunas endemic to the Cerrado and the Caatinga</article-title><source>Zookeys</source><day>10</day><month>1</month><year>2017</year><volume>2017</volume><issue>644</issue><fpage>105</fpage><lpage>157</lpage><pub-id pub-id-type="doi">10.3897/zookeys.644.10827</pub-id></mixed-citation></tp:treatment-meta><tp:nomenclature><tp:taxon-name>
                <tp:taxon-name-part taxon-name-part-type="genus">Chiroderma</tp:taxon-name-part>
                <tp:taxon-name-part taxon-name-part-type="species">vizottoi</tp:taxon-name-part>
              </tp:taxon-name><tp:taxon-authority>Taddei &amp; Lim, 2010</tp:taxon-authority></tp:nomenclature><tp:treatment-sec sec-type="distribution" id="SECID0ES5AE"><title>Distribution.</title><p>
                <italic><tp:taxon-name><tp:taxon-name-part taxon-name-part-type="genus">Chiroderma</tp:taxon-name-part> <tp:taxon-name-part taxon-name-part-type="species">vizottoi</tp:taxon-name-part></tp:taxon-name></italic> is endemic to the Caatinga, and has been recorded in the Brazilian states of Ceará and Piauí (<xref ref-type="bibr" rid="B110">Gregorin et al. 2008</xref>, <xref ref-type="bibr" rid="B245">Taddei and Lim 2010</xref>, <xref ref-type="bibr" rid="B236">Silva et al. 2015</xref>).</p></tp:treatment-sec><tp:treatment-sec sec-type="conservation status" id="SECID0EO6AE"><title>Conservation status.</title><p>The red list of the <abbrev xmlns:xlink="http://www.w3.org/1999/xlink" content-type="institution" xlink:title="International Union for the Conservation of Nature" id="ABBRID0EU6AE" xlink:type="simple">IUCN</abbrev> ver. 3.1 has not yet evaluated the status of <italic><tp:taxon-name><tp:taxon-name-part taxon-name-part-type="genus">Chiroderma</tp:taxon-name-part> <tp:taxon-name-part taxon-name-part-type="species">vizottoi</tp:taxon-name-part></tp:taxon-name></italic>. The species was not included in the official list of threatened species of Brazil (<xref ref-type="bibr" rid="B130">ICMBIO-MMA 2016</xref>).</p></tp:treatment-sec><ref-list><ref id="B110"><mixed-citation xmlns:xlink="http://www.w3.org/1999/xlink" xlink:type="simple">
          <person-group><name name-style="western"><surname>Gregorin</surname><given-names>R</given-names></name><name name-style="western"><surname>Carmignotto</surname><given-names>AP</given-names></name><name name-style="western"><surname>Percequillo</surname><given-names>AR</given-names></name></person-group> (<year>2008</year>) Quirópteros do Parque Nacional da Serra das Confusões, Piauí, nordeste do Brasil. <tp:taxon-name><tp:taxon-name-part taxon-name-part-type="order">Chiroptera</tp:taxon-name-part></tp:taxon-name> Neotropical 14: 366–383.</mixed-citation></ref><ref id="B245"><mixed-citation xmlns:xlink="http://www.w3.org/1999/xlink" xlink:type="simple">
          <person-group><name name-style="western"><surname>Taddei</surname><given-names>VA</given-names></name><name name-style="western"><surname>Lim</surname><given-names>BK</given-names></name></person-group> (<year>2010</year>) A new species of <italic><tp:taxon-name><tp:taxon-name-part taxon-name-part-type="genus">Chiroderma</tp:taxon-name-part></tp:taxon-name></italic> (<tp:taxon-name><tp:taxon-name-part taxon-name-part-type="order">Chiroptera</tp:taxon-name-part></tp:taxon-name>, <tp:taxon-name><tp:taxon-name-part taxon-name-part-type="family">Phyllostomidae</tp:taxon-name-part></tp:taxon-name>) from Northeastern Brazil. Brazilian Journal of Biology 70: 381–386.</mixed-citation></ref><ref id="B236"><mixed-citation xmlns:xlink="http://www.w3.org/1999/xlink" xlink:type="simple">
          <person-group><name name-style="western"><surname>Silva</surname><given-names>SSP</given-names></name><name name-style="western"><surname>Dias</surname><given-names>D</given-names></name><name name-style="western"><surname>Martins</surname><given-names>MA</given-names></name><name name-style="western"><surname>Guedes</surname><given-names>PG</given-names></name><name name-style="western"><surname>Almeida</surname><given-names>JC</given-names></name><name name-style="western"><surname>Cruz</surname><given-names>AP</given-names></name><name name-style="western"><surname>Serra-Freire</surname><given-names>NM</given-names></name><name name-style="western"><surname>Damascena</surname><given-names>JS</given-names></name><name name-style="western"><surname>Peracchi</surname><given-names>AL</given-names></name></person-group> (<year>2015</year>) Bats (<tp:taxon-name><tp:taxon-name-part taxon-name-part-type="class">Mammalia</tp:taxon-name-part></tp:taxon-name>: <tp:taxon-name><tp:taxon-name-part taxon-name-part-type="order">Chiroptera</tp:taxon-name-part></tp:taxon-name>) from the Caatinga scrublands of the Crateus region, northeastern Brazil, with new records for the state of Ceará. Mastozoología Neotropical 22: 335–348.</mixed-citation></ref><ref id="B130"><mixed-citation xmlns:xlink="http://www.w3.org/1999/xlink" xlink:type="simple">
          <institution xlink:type="simple">ICMBio-MMA</institution> (<institution xlink:type="simple">Instituto Chico Mendes, Ministério do Meio Ambiemte</institution>) (<year>2016</year>) Executive summary of Brazil red book of threatened species of fauna. Instituto Chico Mendes de Conservação da Biodiversidade. <ext-link xlink:type="simple" ext-link-type="uri" xlink:href="http://www.icmbio.gov.br/portal/images/stories/comunicacao/publicacoes/publicacoes-diversas/dcom_sumario_executivo_livro_vermelho_ed_2016.pdf">http://www.icmbio.gov.br/portal/images/stories/comunicacao/publicacoes/publicacoes-diversas/dcom_sumario_executivo_livro_vermelho_ed_2016.pdf</ext-link> [Accessed on December 19th, 2016]</mixed-citation></ref></ref-list></tp:taxon-treatment>
