# Supplementary material for: The mammalian faunas endemic to the Cerrado and the Caatinga
Source: Zookeys. 2017 Jan 10;(644):105–57. doi: 10.3897/zookeys.644.10827 (PMC5242261; doi:10.3897/zookeys.644.10827)
Supplement: XML Treatment for Callithrix penicillata [file zookeys.644.10827-treatment11.xml]

<!DOCTYPE tp:taxon-treatment
  PUBLIC "-//TaxonX//DTD Taxonomic Treatment Publishing DTD v0 20100105//EN" "tax-treatment-NSO.dtd">
<tp:taxon-treatment xmlns:tp="http://www.plazi.org/taxpub"><tp:treatment-meta><kwd-group><label>Taxon classification</label><kwd><named-content content-type="kingdom">Animalia</named-content></kwd><kwd><named-content content-type="order">Primates</named-content></kwd><kwd><named-content content-type="family">Cebidae</named-content></kwd></kwd-group><mixed-citation publication-type="journal"><person-group><name><surname>Gutiérrez</surname><given-names>Eliécer E.</given-names></name><name><surname>Marinho-Filho</surname><given-names>Jader</given-names></name></person-group><article-title>The mammalian faunas endemic to the Cerrado and the Caatinga</article-title><source>Zookeys</source><day>10</day><month>1</month><year>2017</year><volume>2017</volume><issue>644</issue><fpage>105</fpage><lpage>157</lpage><pub-id pub-id-type="doi">10.3897/zookeys.644.10827</pub-id></mixed-citation></tp:treatment-meta><tp:nomenclature><tp:taxon-name>
                <tp:taxon-name-part taxon-name-part-type="genus">Callithrix</tp:taxon-name-part>
                <tp:taxon-name-part taxon-name-part-type="species">penicillata</tp:taxon-name-part>
              </tp:taxon-name><tp:taxon-authority>(É. Geoffroy in Humboldt, 1812)</tp:taxon-authority></tp:nomenclature><tp:treatment-sec sec-type="distribution" id="SECID0E2BAG"><title>Distribution.</title><p>
                <italic><tp:taxon-name><tp:taxon-name-part taxon-name-part-type="genus">Callithrix</tp:taxon-name-part> <tp:taxon-name-part taxon-name-part-type="species">penicillata</tp:taxon-name-part></tp:taxon-name></italic> is endemic to the Cerrado, and has been recorded in the Brazilian states of Bahia, Goiás, Maranhão, Minas Gerais, Piauí, São Paulo, and in the Distrito Federal (<xref ref-type="bibr" rid="B258">de Vivo 1991</xref>, <xref ref-type="bibr" rid="B161">Miranda and Faria 2001</xref>, <xref ref-type="bibr" rid="B219">Rylands et al. 2009</xref>, <xref ref-type="bibr" rid="B65">Coimbra-Filho et al. 2006</xref>, <xref ref-type="bibr" rid="B47">Bruna et al. 2010</xref>, <xref ref-type="bibr" rid="B256">Vilela and Del-Claro 2011</xref>, <xref ref-type="bibr" rid="B100">Garbino 2015b</xref>). However, according to <xref ref-type="bibr" rid="B219">Rylands et al. (2009</xref> p. 36) the records from Maranhão, which were reported by <xref ref-type="bibr" rid="B258">de Vivo (1991)</xref> based on skins deposited at the Museu Nacional (Rio de Janeiro), likely correspond to introductions of the species in areas far away from the native range of the species. Similarly, translocations of individuals out of their native range have been considered as a possible causal explanation for the existence of a hybrid zone between <italic><tp:taxon-name><tp:taxon-name-part taxon-name-part-type="genus">Callithrix</tp:taxon-name-part> <tp:taxon-name-part taxon-name-part-type="species">penicillata</tp:taxon-name-part></tp:taxon-name></italic> and <italic><tp:taxon-name><tp:taxon-name-part taxon-name-part-type="genus">Callithrix</tp:taxon-name-part> <tp:taxon-name-part taxon-name-part-type="species">geoffroyi</tp:taxon-name-part></tp:taxon-name></italic> in the Atlantic Forest (<xref ref-type="bibr" rid="B98">Fuzessy et al. 2014</xref>). <xref ref-type="bibr" rid="B219">Rylands et al. (2009)</xref> also commented that habitat transformation (with loss of forest) and introductions (resulting from misguided release of confiscated animals) have led <italic><tp:taxon-name><tp:taxon-name-part taxon-name-part-type="genus">Callithrix</tp:taxon-name-part> <tp:taxon-name-part taxon-name-part-type="species">penicillata</tp:taxon-name-part></tp:taxon-name></italic> to occupy, and perhaps replace other species of <italic><tp:taxon-name><tp:taxon-name-part taxon-name-part-type="genus">Callithrix</tp:taxon-name-part></tp:taxon-name></italic>, at localities south and east of its native range.</p></tp:treatment-sec><tp:treatment-sec sec-type="conservation status" id="SECID0E3EAG"><title>Conservation status.</title><p>The red list of the <abbrev xmlns:xlink="http://www.w3.org/1999/xlink" content-type="institution" xlink:title="International Union for the Conservation of Nature" id="ABBRID0ECFAG" xlink:type="simple">IUCN</abbrev> ver. 3.1 assigned the category “Least Concern” to <italic><tp:taxon-name><tp:taxon-name-part taxon-name-part-type="genus">Callithrix</tp:taxon-name-part> <tp:taxon-name-part taxon-name-part-type="species">penicillata</tp:taxon-name-part></tp:taxon-name></italic> (see <xref ref-type="bibr" rid="B222">Rylands and Mendes 2008</xref>). The species was not included in the official list of threatened species of Brazil (<xref ref-type="bibr" rid="B130">ICMBIO-MMA 2016</xref>).</p><!--PageBreak--></tp:treatment-sec><ref-list><ref id="B258"><mixed-citation xmlns:xlink="http://www.w3.org/1999/xlink" xlink:type="simple">
          <person-group><name name-style="western"><surname>de Vivo</surname><given-names>M</given-names></name></person-group> (<year>1991</year>) Taxonomia de <italic><tp:taxon-name><tp:taxon-name-part taxon-name-part-type="genus">Callithrix</tp:taxon-name-part></tp:taxon-name></italic> Erxleben, 1777 (<tp:taxon-name><tp:taxon-name-part taxon-name-part-type="family">Callitrichidae</tp:taxon-name-part></tp:taxon-name> <tp:taxon-name><tp:taxon-name-part taxon-name-part-type="order">Primates</tp:taxon-name-part></tp:taxon-name>). Fundacão Biodiversitas, Belo Horizonte, 105 pp.</mixed-citation></ref><ref id="B161"><mixed-citation xmlns:xlink="http://www.w3.org/1999/xlink" xlink:type="simple">
          <person-group><name name-style="western"><surname>Miranda</surname><given-names>GHB</given-names></name><name name-style="western"><surname>Faria</surname><given-names>DS</given-names></name></person-group> (<year>2001</year>) Ecological aspects of black-pincelled marmoset (<italic><tp:taxon-name><tp:taxon-name-part taxon-name-part-type="genus">Callithrix</tp:taxon-name-part> <tp:taxon-name-part taxon-name-part-type="species">penicillata</tp:taxon-name-part></tp:taxon-name></italic>) in the cerradão and dense cerrado of the Brazilian central plateau. Brazilian Journal of Biology 61: 397–404. <ext-link xlink:type="simple" ext-link-type="doi" xlink:href="10.1590/S1519-69842001000300008">https://doi.org/10.1590/S1519-69842001000300008</ext-link></mixed-citation></ref><ref id="B219"><mixed-citation xmlns:xlink="http://www.w3.org/1999/xlink" xlink:type="simple">
          <person-group><name name-style="western"><surname>Rylands</surname><given-names>AB</given-names></name><name name-style="western"><surname>Coimbra-Filho</surname><given-names>AF</given-names></name><name name-style="western"><surname>Mittermeier</surname><given-names>RA</given-names></name></person-group> (<year>2009</year>) The systematics and distributions of the Marmosets (<italic><tp:taxon-name><tp:taxon-name-part taxon-name-part-type="genus">Callithrix</tp:taxon-name-part></tp:taxon-name></italic>, <italic><tp:taxon-name><tp:taxon-name-part taxon-name-part-type="genus">Callibella</tp:taxon-name-part></tp:taxon-name></italic>, <italic><tp:taxon-name><tp:taxon-name-part taxon-name-part-type="genus">Cebuella</tp:taxon-name-part></tp:taxon-name></italic>, and <italic><tp:taxon-name><tp:taxon-name-part taxon-name-part-type="genus">Mico</tp:taxon-name-part></tp:taxon-name></italic>) and <italic><tp:taxon-name><tp:taxon-name-part taxon-name-part-type="genus">Callimico</tp:taxon-name-part></tp:taxon-name></italic> (<tp:taxon-name><tp:taxon-name-part taxon-name-part-type="genus">Callimico</tp:taxon-name-part></tp:taxon-name>) (<tp:taxon-name><tp:taxon-name-part taxon-name-part-type="family">Callitrichidae</tp:taxon-name-part></tp:taxon-name>, <tp:taxon-name><tp:taxon-name-part taxon-name-part-type="order">Primates</tp:taxon-name-part></tp:taxon-name>). In Ford SM, Porter LM, Davis LC (Eds) The Smallest Anthropoids The Marmoset/<tp:taxon-name><tp:taxon-name-part taxon-name-part-type="genus">Callimico</tp:taxon-name-part></tp:taxon-name> Radiation. Springer, US, 25–61. <ext-link xlink:type="simple" ext-link-type="doi" xlink:href="10.1007/978-1-4419-0293-1">https://doi.org/10.1007/978-1-4419-0293-1</ext-link></mixed-citation></ref><ref id="B65"><mixed-citation xmlns:xlink="http://www.w3.org/1999/xlink" xlink:type="simple">
          <person-group><name name-style="western"><surname>Coimbra-Filho</surname><given-names>AF</given-names></name><name name-style="western"><surname>Mittermeier</surname><given-names>RA</given-names></name><name name-style="western"><surname>Rylands</surname><given-names>AB</given-names></name><name name-style="western"><surname>Mendes</surname><given-names>SL</given-names></name><name name-style="western"><surname>Kierulff</surname><given-names>MCM</given-names></name><name name-style="western"><surname>Pinto</surname><given-names>LPS</given-names></name></person-group> (<year>2006</year>) The taxonomic status of wied’s black-tufted-ear marmoset, <italic><tp:taxon-name><tp:taxon-name-part taxon-name-part-type="genus">Callithrix</tp:taxon-name-part> <tp:taxon-name-part taxon-name-part-type="species">kuhlii</tp:taxon-name-part></tp:taxon-name></italic> (<tp:taxon-name><tp:taxon-name-part taxon-name-part-type="family">Callitrichidae</tp:taxon-name-part></tp:taxon-name>, <tp:taxon-name><tp:taxon-name-part taxon-name-part-type="order">Primates</tp:taxon-name-part></tp:taxon-name>). Primate Conservation 1–24. <ext-link xlink:type="simple" ext-link-type="doi" xlink:href="10.1896/0898-6207.21.1.1">https://doi.org/10.1896/0898-6207.21.1.1</ext-link></mixed-citation></ref><ref id="B47"><mixed-citation xmlns:xlink="http://www.w3.org/1999/xlink" xlink:type="simple">
          <person-group><name name-style="western"><surname>Bruna</surname><given-names>EM</given-names></name><name name-style="western"><surname>Guimarães</surname><given-names>JF</given-names></name><name name-style="western"><surname>Lopes</surname><given-names>CT</given-names></name><name name-style="western"><surname>Duarte</surname><given-names>P</given-names></name><name name-style="western"><surname>Gomes</surname><given-names>ACL</given-names></name><name name-style="western"><surname>Belentani</surname><given-names>SCS</given-names></name><name name-style="western"><surname>Pacheco</surname><given-names>R</given-names></name><name name-style="western"><surname>Facure</surname><given-names>KG</given-names></name><name name-style="western"><surname>Lemos</surname><given-names>FG</given-names></name><name name-style="western"><surname>Vasconcelos</surname><given-names>HL</given-names></name></person-group> (<year>2010</year>) <tp:taxon-name><tp:taxon-name-part taxon-name-part-type="class">Mammalia</tp:taxon-name-part></tp:taxon-name>, Estação Ecológica do Panga, a Cerrado protected area in Minas Gerais state, Brazil. Check List 6: 668–675. <ext-link xlink:type="simple" ext-link-type="doi" xlink:href="10.15560/6.4.668">https://doi.org/10.15560/6.4.668</ext-link></mixed-citation></ref><ref id="B256"><mixed-citation xmlns:xlink="http://www.w3.org/1999/xlink" xlink:type="simple">
          <person-group><name name-style="western"><surname>Vilela</surname><given-names>AA</given-names></name><name name-style="western"><surname>Del-Claro</surname><given-names>K</given-names></name></person-group> (<year>2011</year>) Feeding behavior of the black-tufted-ear marmoset (<italic><tp:taxon-name><tp:taxon-name-part taxon-name-part-type="genus">Callithrix</tp:taxon-name-part> <tp:taxon-name-part taxon-name-part-type="species">penicillata</tp:taxon-name-part></tp:taxon-name></italic>) (Primata, <tp:taxon-name><tp:taxon-name-part taxon-name-part-type="family">Callitrichidae</tp:taxon-name-part></tp:taxon-name>) in a tropical cerrado savanna. Sociobiology 58: 1–6.</mixed-citation></ref><ref id="B100"><mixed-citation xmlns:xlink="http://www.w3.org/1999/xlink" xlink:type="simple">
          <person-group><name name-style="western"><surname>Garbino</surname><given-names>GST</given-names></name></person-group> (<year>2015b</year>) How many marmoset (<tp:taxon-name><tp:taxon-name-part taxon-name-part-type="order">Primates</tp:taxon-name-part></tp:taxon-name>: <tp:taxon-name><tp:taxon-name-part taxon-name-part-type="family">Cebidae</tp:taxon-name-part></tp:taxon-name>: <tp:taxon-name><tp:taxon-name-part taxon-name-part-type="subfamily">Callitrichinae</tp:taxon-name-part></tp:taxon-name>) genera are there? A phylogenetic analysis based on multiple morphological systems. Cladistics 31: 652–678. <ext-link xlink:type="simple" ext-link-type="doi" xlink:href="10.1111/cla.12106">https://doi.org/10.1111/cla.12106</ext-link></mixed-citation></ref><ref id="B98"><mixed-citation xmlns:xlink="http://www.w3.org/1999/xlink" xlink:type="simple">
          <person-group><name name-style="western"><surname>Fuzessy</surname><given-names>LF</given-names></name><name name-style="western"><surname>Silva</surname><given-names>IO</given-names></name><name name-style="western"><surname>Malukiewicz</surname><given-names>J</given-names></name><name name-style="western"><surname>Silva</surname><given-names>FFR</given-names></name><name name-style="western"><surname>Pônzio</surname><given-names>MC</given-names></name><name name-style="western"><surname>Boere</surname><given-names>V</given-names></name><name name-style="western"><surname>Ackermann</surname><given-names>RR</given-names></name></person-group> (<year>2014</year>) Morphological variation in wild marmosets (<italic><tp:taxon-name><tp:taxon-name-part taxon-name-part-type="genus">Callithrix</tp:taxon-name-part> <tp:taxon-name-part taxon-name-part-type="species">penicillata</tp:taxon-name-part></tp:taxon-name></italic> and <italic><tp:taxon-name><tp:taxon-name-part taxon-name-part-type="genus">C.</tp:taxon-name-part> <tp:taxon-name-part taxon-name-part-type="species">geoffroyi</tp:taxon-name-part></tp:taxon-name></italic>) and their hybrids. Evolutionary Biology 41: 480. <ext-link xlink:type="simple" ext-link-type="doi" xlink:href="10.1007/s11692-014-9284-5">https://doi.org/10.1007/s11692-014-9284-5</ext-link></mixed-citation></ref><ref id="B222"><mixed-citation xmlns:xlink="http://www.w3.org/1999/xlink" xlink:type="simple">
          <person-group><name name-style="western"><surname>Rylands</surname><given-names>AB</given-names></name><name name-style="western"><surname>Mendes</surname><given-names>SL</given-names></name></person-group> (<year>2008</year>) <italic><tp:taxon-name><tp:taxon-name-part taxon-name-part-type="genus">Callithrix</tp:taxon-name-part> <tp:taxon-name-part taxon-name-part-type="species">penicillata</tp:taxon-name-part></tp:taxon-name></italic>. The IUCN Red List of Threatened Species 2008: e.T41519A10486326. <ext-link xlink:type="simple" ext-link-type="doi" xlink:href="10.2305/IUCN.UK.2008.RLTS.T41519A10486326.en">https://doi.org/10.2305/IUCN.UK.2008.RLTS.T41519A10486326.en</ext-link> [Downloaded 15 October 2016]</mixed-citation></ref><ref id="B130"><mixed-citation xmlns:xlink="http://www.w3.org/1999/xlink" xlink:type="simple">
          <institution xlink:type="simple">ICMBio-MMA</institution> (<institution xlink:type="simple">Instituto Chico Mendes, Ministério do Meio Ambiemte</institution>) (<year>2016</year>) Executive summary of Brazil red book of threatened species of fauna. Instituto Chico Mendes de Conservação da Biodiversidade. <ext-link xlink:type="simple" ext-link-type="uri" xlink:href="http://www.icmbio.gov.br/portal/images/stories/comunicacao/publicacoes/publicacoes-diversas/dcom_sumario_executivo_livro_vermelho_ed_2016.pdf">http://www.icmbio.gov.br/portal/images/stories/comunicacao/publicacoes/publicacoes-diversas/dcom_sumario_executivo_livro_vermelho_ed_2016.pdf</ext-link> [Accessed on December 19th, 2016]</mixed-citation></ref></ref-list></tp:taxon-treatment>
