# Supplementary material for: The mammalian faunas endemic to the Cerrado and the Caatinga
Source: Zookeys. 2017 Jan 10;(644):105–57. doi: 10.3897/zookeys.644.10827 (PMC5242261; doi:10.3897/zookeys.644.10827)
Supplement: XML Treatment for Cebus (Sapajus) libidinosus [file zookeys.644.10827-treatment12.xml]

<!DOCTYPE tp:taxon-treatment
  PUBLIC "-//TaxonX//DTD Taxonomic Treatment Publishing DTD v0 20100105//EN" "tax-treatment-NSO.dtd">
<tp:taxon-treatment xmlns:tp="http://www.plazi.org/taxpub"><tp:treatment-meta><kwd-group><label>Taxon classification</label><kwd><named-content content-type="kingdom">Animalia</named-content></kwd><kwd><named-content content-type="order">Primates</named-content></kwd><kwd><named-content content-type="family">Cebidae</named-content></kwd></kwd-group><mixed-citation publication-type="journal"><person-group><name><surname>Gutiérrez</surname><given-names>Eliécer E.</given-names></name><name><surname>Marinho-Filho</surname><given-names>Jader</given-names></name></person-group><article-title>The mammalian faunas endemic to the Cerrado and the Caatinga</article-title><source>Zookeys</source><day>10</day><month>1</month><year>2017</year><volume>2017</volume><issue>644</issue><fpage>105</fpage><lpage>157</lpage><pub-id pub-id-type="doi">10.3897/zookeys.644.10827</pub-id></mixed-citation></tp:treatment-meta><tp:nomenclature><tp:taxon-name>
                <tp:taxon-name-part taxon-name-part-type="genus">Cebus</tp:taxon-name-part> (<tp:taxon-name-part taxon-name-part-type="subgenus">Sapajus</tp:taxon-name-part>) <tp:taxon-name-part taxon-name-part-type="species">libidinosus</tp:taxon-name-part></tp:taxon-name><tp:taxon-authority>Spix, 1823</tp:taxon-authority></tp:nomenclature><tp:treatment-sec sec-type="distribution" id="SECID0ESHAG"><title>Distribution.</title><p>
                <italic><tp:taxon-name><tp:taxon-name-part taxon-name-part-type="genus">Cebus</tp:taxon-name-part> <tp:taxon-name-part taxon-name-part-type="species">libidinosus</tp:taxon-name-part></tp:taxon-name></italic> is endemic to the Cerrado and the Caatinga, and has been recorded in the Brazilian states of Bahia, Ceará, Goiás, Maranhão, Minas Gerais, Paraíba, Piauí, Pernambuco, Rio Grande do Norte, São Paulo, Tocantins, and Distrito Federal (<xref ref-type="bibr" rid="B202">Pontes et al. 2006</xref>, <xref ref-type="bibr" rid="B257">Vilela 2007</xref>, <xref ref-type="bibr" rid="B51">Canale et al. 2009</xref>, <xref ref-type="bibr" rid="B47">Bruna et al. 2010</xref>, <xref ref-type="bibr" rid="B143">Lynch-Alfaro et al. 2012a</xref>, <xref ref-type="bibr" rid="B145">2014</xref>, <xref ref-type="bibr" rid="B92">Feijó and Langguth 2013</xref>, <xref ref-type="bibr" rid="B97">Fragaszy et al. 2013</xref>, <xref ref-type="bibr" rid="B105">Gomes et al. 2015</xref>, <xref ref-type="bibr" rid="B158">Mendes et al. 2015</xref>, <xref ref-type="bibr" rid="B175">Nova et al. 2015</xref>).</p></tp:treatment-sec><tp:treatment-sec sec-type="Nomenclature" id="SECID0EOJAG"><title>Nomenclature.</title><p>We regard <italic><tp:taxon-name><tp:taxon-name-part taxon-name-part-type="species">libidinosus</tp:taxon-name-part></tp:taxon-name></italic> as a member of the genus <italic><tp:taxon-name><tp:taxon-name-part taxon-name-part-type="genus">Cebus</tp:taxon-name-part></tp:taxon-name></italic>, subgenus <tp:taxon-name><tp:taxon-name-part taxon-name-part-type="subgenus">Sapajus</tp:taxon-name-part></tp:taxon-name>, and advocate for the use of the name <italic><tp:taxon-name><tp:taxon-name-part taxon-name-part-type="genus">Sapajus</tp:taxon-name-part></tp:taxon-name></italic> at the subgenus-level (contra <xref ref-type="bibr" rid="B143">Lynch-Alfaro et al. 2012a</xref>, <xref ref-type="bibr" rid="B144">2012b</xref>, <xref ref-type="bibr" rid="B145">2014</xref>). The division between the gracile (untufted) and robust (tufted) groups of capuchin monkeys has been known for over a century (see <xref ref-type="bibr" rid="B86">Elliot 1913</xref>, <xref ref-type="bibr" rid="B120">Hershkovitz 1949</xref>, <xref ref-type="bibr" rid="B121">1955</xref>), and the names <italic><tp:taxon-name><tp:taxon-name-part taxon-name-part-type="genus">Cebus</tp:taxon-name-part></tp:taxon-name></italic> and <italic><tp:taxon-name><tp:taxon-name-part taxon-name-part-type="genus">Sapajus</tp:taxon-name-part></tp:taxon-name></italic> have been applied to them at the subgenus-level, respectively (e.g., <xref ref-type="bibr" rid="B237">Silva-Junior 2001</xref>, <xref ref-type="bibr" rid="B96">Ferreira et al. 2009</xref>, <xref ref-type="bibr" rid="B61">Casado et al. 2010</xref>). <xref ref-type="bibr" rid="B143">Lynch-Alfaro et al. (2012a)</xref> recommended elevating <italic><tp:taxon-name><tp:taxon-name-part taxon-name-part-type="genus">Sapajus</tp:taxon-name-part></tp:taxon-name></italic> to the genus-level based on their estimated age for the split between the gracile and robust lineages of <italic><tp:taxon-name><tp:taxon-name-part taxon-name-part-type="genus">Cebus</tp:taxon-name-part></tp:taxon-name></italic> (95% highest posterior density = 4.21–7.86 Ma). This estimate resulted from the analysis of sequence data from two mitochondrial genes. Subsequently, <xref ref-type="bibr" rid="B144">Lynch-Alfaro et al. (2012b)</xref> summarized known morphological and behavioral differences between gracile and robust lineages, restated the gene-tree argument of <xref ref-type="bibr" rid="B143">Lynch-Alfaro et al. (2012a)</xref>, and advocated for elevating <italic><tp:taxon-name><tp:taxon-name-part taxon-name-part-type="genus">Sapajus</tp:taxon-name-part></tp:taxon-name></italic> at the genus level; ‘expert opinions’ have been invoked to promote this view (<xref ref-type="bibr" rid="B145">Lynch-Alfaro et al. 2014</xref>). Although several NGOs, ecologists, and ethologists started to adopt this proposal, dissent exists (e.g., <xref ref-type="bibr" rid="B217">Rosenberger 2012</xref>, <xref ref-type="bibr" rid="B92">Feijó and Langguth 2013</xref>, this study). Clearly, the differences and phylogenetic split between the two lineages of capuchin monkeys should be recognized with Linnean nomenclature; however, the most suitable action to do so, at least provisionally, is to use <italic><tp:taxon-name><tp:taxon-name-part taxon-name-part-type="genus">Sapajus</tp:taxon-name-part></tp:taxon-name></italic> and <italic><tp:taxon-name><tp:taxon-name-part taxon-name-part-type="genus">Cebus</tp:taxon-name-part></tp:taxon-name></italic> as subgenera of <italic><tp:taxon-name><tp:taxon-name-part taxon-name-part-type="genus">Cebus</tp:taxon-name-part></tp:taxon-name></italic>. At least three reasons support this view, as follows (see also <xref ref-type="bibr" rid="B262">Voss et al. 2014</xref>, <xref ref-type="bibr" rid="B99">Garbino 2015a</xref>):</p><p>(1) Elevating <italic><tp:taxon-name><tp:taxon-name-part taxon-name-part-type="genus">Sapajus</tp:taxon-name-part></tp:taxon-name></italic> to the genus level is unnecessary, as it does not accomplish anything than using the name at the subgenus level could not.</p><p>(2) At least for now, using the age since the split between <italic><tp:taxon-name><tp:taxon-name-part taxon-name-part-type="genus">Sapajus</tp:taxon-name-part></tp:taxon-name></italic> and <italic><tp:taxon-name><tp:taxon-name-part taxon-name-part-type="genus">Cebus</tp:taxon-name-part></tp:taxon-name></italic> as an argument to elevate <italic><tp:taxon-name><tp:taxon-name-part taxon-name-part-type="genus">Sapajus</tp:taxon-name-part></tp:taxon-name></italic> at the genus level is flawed for two reasons. First, because the age of that split, as estimated by <xref ref-type="bibr" rid="B143">Lynch-Alfaro et al. (2012a)</xref>, was inferred based on data from a single locus, it should be considered a preliminary one (i.e., a working hypothesis). Secondly, the artifactual current taxonomy of platyrrhine monkeys (see <xref ref-type="bibr" rid="B218">Rosenberger and Matthews 2008</xref>, <xref ref-type="bibr" rid="B217">Rosenberger 2012</xref>, <xref ref-type="bibr" rid="B99">Garbino 2015a</xref> and references therein) prevents sensible comparisons of age of splits among pairs of platyrrhine sister genera. This is a consequence of the wide, dogmatic acceptance of genera that have been proposed on the basis of criteria that are typically used to recognize species (at best) in most other groups of mammals. A recent example of this <!--PageBreak-->phenomenon is provided by the recent proposal to validate the name <italic><tp:taxon-name><tp:taxon-name-part taxon-name-part-type="genus">Leontocebus</tp:taxon-name-part></tp:taxon-name></italic> as a genus, to contain the <italic>nigricollis</italic> group of <italic><tp:taxon-name><tp:taxon-name-part taxon-name-part-type="genus">Saguinus</tp:taxon-name-part></tp:taxon-name></italic>, using as an argument the fact that it is sympatric with other tamarin lineage (<xref ref-type="bibr" rid="B220">Rylands et al. 2016</xref>) – note that this same unacceptable criterion (i.e., sympatry) and divergence-time have been used by <xref ref-type="bibr" rid="B49">Byrne et al. (2016)</xref> to propose the recognition of <italic><tp:taxon-name><tp:taxon-name-part taxon-name-part-type="genus">Cheracebus</tp:taxon-name-part></tp:taxon-name></italic> as a “genus” and without even considering the more sensible option of regarding <italic><tp:taxon-name><tp:taxon-name-part taxon-name-part-type="genus">Cheracebus</tp:taxon-name-part></tp:taxon-name></italic> as a subgenus of <italic><tp:taxon-name><tp:taxon-name-part taxon-name-part-type="genus">Callicebus</tp:taxon-name-part></tp:taxon-name></italic>; we herein propose to use <italic><tp:taxon-name><tp:taxon-name-part taxon-name-part-type="genus">Cheracebus</tp:taxon-name-part></tp:taxon-name></italic></p><p> at the subgenus level only. Clearly, the currently inflated taxonomy of New World <tp:taxon-name><tp:taxon-name-part taxon-name-part-type="order">primates</tp:taxon-name-part></tp:taxon-name> should be fixed, and several proposed genera should be lumped into fewer ones. This process has already begun (e.g., <xref ref-type="bibr" rid="B99">Garbino 2015a</xref>, this study), but it is far from completion.</p><p>(3) Continuing to recognize the long established, monophyletic genus <italic><tp:taxon-name><tp:taxon-name-part taxon-name-part-type="genus">Cebus</tp:taxon-name-part></tp:taxon-name></italic>, and subgenera <italic><tp:taxon-name><tp:taxon-name-part taxon-name-part-type="genus">Sapajus</tp:taxon-name-part></tp:taxon-name></italic> and <italic><tp:taxon-name><tp:taxon-name-part taxon-name-part-type="genus">Cebus</tp:taxon-name-part></tp:taxon-name></italic> within it, allows for more efficient communication among scientists. First, the use of the genus-(subgenus)-species format (i.e. using the subgenus name, when pertinent) readily confers phylogenetic information. In this case, the genus name <italic><tp:taxon-name><tp:taxon-name-part taxon-name-part-type="genus">Cebus</tp:taxon-name-part></tp:taxon-name></italic> informs about the sister-taxon relationship between the subgenera <italic><tp:taxon-name><tp:taxon-name-part taxon-name-part-type="genus">Sapajus</tp:taxon-name-part></tp:taxon-name></italic> and <italic><tp:taxon-name><tp:taxon-name-part taxon-name-part-type="genus">Cebus</tp:taxon-name-part></tp:taxon-name></italic> – supported by a number of synapomorphies (see <xref ref-type="bibr" rid="B144">Lynch-Alfaro et al. 2012b</xref>) – whereas the subgenera names, <italic><tp:taxon-name><tp:taxon-name-part taxon-name-part-type="genus">Sapajus</tp:taxon-name-part></tp:taxon-name></italic> and <italic><tp:taxon-name><tp:taxon-name-part taxon-name-part-type="genus">Cebus</tp:taxon-name-part></tp:taxon-name></italic>, recognize the differences between the two lineages that underwent different evolutionary histories. Furthermore, association of the genus name <italic><tp:taxon-name><tp:taxon-name-part taxon-name-part-type="genus">Cebus</tp:taxon-name-part></tp:taxon-name></italic> with the species epithets of both linages of capuchin monkeys have existed for decades, and unnecessarily disrupting this association (by elevating <italic><tp:taxon-name><tp:taxon-name-part taxon-name-part-type="genus">Sapajus</tp:taxon-name-part></tp:taxon-name></italic> to the genus level) might pose difficulties in scientific communication, for example for literature searches or for merging data from public repositories (e.g., GenBank, Global Biodiversity Information Facility).</p><p>We take the opportunity to emphasize the importance of using the subgenus rank to preserve nomenclatural stability, similar to what have been recently done for other groups of mammals (<xref ref-type="bibr" rid="B104">Giarla et al. 2010</xref>, <xref ref-type="bibr" rid="B262">Voss et al. 2014</xref>, <xref ref-type="bibr" rid="B79">Díaz-Nieto et al. 2016</xref>, <xref ref-type="bibr" rid="B249">Teta et al. 2016</xref>). This aspect is especially important for New World <tp:taxon-name><tp:taxon-name-part taxon-name-part-type="order">primates</tp:taxon-name-part></tp:taxon-name>, whose generic and alpha-level taxonomy should be rectified in the upcoming decades.</p></tp:treatment-sec><tp:treatment-sec sec-type="conservation status" id="SECID0EBVAG"><title>Conservation status.</title><p>The red list of the <abbrev xmlns:xlink="http://www.w3.org/1999/xlink" content-type="institution" xlink:title="International Union for the Conservation of Nature" id="ABBRID0EHVAG" xlink:type="simple">IUCN</abbrev> ver. 3.1 assigned the category “Least Concern” to <tp:taxon-name><tp:taxon-name-part taxon-name-part-type="genus">Cebus</tp:taxon-name-part> (<tp:taxon-name-part taxon-name-part-type="subgenus">Sapajus</tp:taxon-name-part>) <tp:taxon-name-part taxon-name-part-type="species">libidinosus</tp:taxon-name-part></tp:taxon-name> (see <xref ref-type="bibr" rid="B221">Rylands and Kierulff 2015</xref>). The species was not included in the official list of threatened species of Brazil (<xref ref-type="bibr" rid="B130">ICMBIO-MMA 2016</xref>).</p></tp:treatment-sec><ref-list><ref id="B202"><mixed-citation xmlns:xlink="http://www.w3.org/1999/xlink" xlink:type="simple">
          <person-group><name name-style="western"><surname>Pontes</surname><given-names>ARM</given-names></name><name name-style="western"><surname>Malta</surname><given-names>A</given-names></name><name name-style="western"><surname>Asfora</surname><given-names>PH</given-names></name></person-group> (<year>2006</year>) A new species of capuchin monkey, genus <italic><tp:taxon-name><tp:taxon-name-part taxon-name-part-type="genus">Cebus</tp:taxon-name-part></tp:taxon-name></italic> Erxleben (<tp:taxon-name><tp:taxon-name-part taxon-name-part-type="family">Cebidae</tp:taxon-name-part></tp:taxon-name>, <tp:taxon-name><tp:taxon-name-part taxon-name-part-type="order">Primates</tp:taxon-name-part></tp:taxon-name>) found at the very brink of extinction in the Pernambuco Endemism Centre. Zootaxa 1200: 1–12.</mixed-citation></ref><ref id="B257"><mixed-citation xmlns:xlink="http://www.w3.org/1999/xlink" xlink:type="simple">
          <person-group><name name-style="western"><surname>Vilela</surname><given-names>SL</given-names></name></person-group> (<year>2007</year>) Sympatry and diet of <italic><tp:taxon-name><tp:taxon-name-part taxon-name-part-type="genus">Callithrix</tp:taxon-name-part> <tp:taxon-name-part taxon-name-part-type="species">penicillata</tp:taxon-name-part></tp:taxon-name></italic> (Hershkovitz) (<tp:taxon-name><tp:taxon-name-part taxon-name-part-type="family">Callitrichidae</tp:taxon-name-part></tp:taxon-name>) and <italic><tp:taxon-name><tp:taxon-name-part taxon-name-part-type="genus">Cebus</tp:taxon-name-part> <tp:taxon-name-part taxon-name-part-type="species">libidinosus</tp:taxon-name-part></tp:taxon-name></italic> (Spix) (<tp:taxon-name><tp:taxon-name-part taxon-name-part-type="family">Cebidae</tp:taxon-name-part></tp:taxon-name>) in gallery forests from Distrito Federal, Brasil. Revista Brasileira de Zoologia 24(3): 601–607. <ext-link xlink:type="simple" ext-link-type="doi" xlink:href="10.1590/S0101-81752007000300012">https://doi.org/10.1590/S0101-81752007000300012</ext-link></mixed-citation></ref><ref id="B51"><mixed-citation xmlns:xlink="http://www.w3.org/1999/xlink" xlink:type="simple">
          <person-group><name name-style="western"><surname>Canale</surname><given-names>GR</given-names></name><name name-style="western"><surname>Guidorizzi</surname><given-names>CE</given-names></name><name name-style="western"><surname>Kierulff</surname><given-names>MCM</given-names></name><name name-style="western"><surname>Gatto</surname><given-names>CAFR</given-names></name></person-group> (<year>2009</year>) First record of tool use by wild populations of the yellow-breasted capuchin monkey (<italic><tp:taxon-name><tp:taxon-name-part taxon-name-part-type="genus">Cebus</tp:taxon-name-part> <tp:taxon-name-part taxon-name-part-type="species">xanthosternos</tp:taxon-name-part></tp:taxon-name></italic>) and new records for the bearded capuchin (<italic><tp:taxon-name><tp:taxon-name-part taxon-name-part-type="genus">Cebus</tp:taxon-name-part> <tp:taxon-name-part taxon-name-part-type="species">libidinosus</tp:taxon-name-part></tp:taxon-name></italic>). American Journal of Primatology 71: 1–7. <ext-link xlink:type="simple" ext-link-type="doi" xlink:href="10.1002/ajp.20648">https://doi.org/10.1002/ajp.20648</ext-link></mixed-citation></ref><ref id="B47"><mixed-citation xmlns:xlink="http://www.w3.org/1999/xlink" xlink:type="simple">
          <person-group><name name-style="western"><surname>Bruna</surname><given-names>EM</given-names></name><name name-style="western"><surname>Guimarães</surname><given-names>JF</given-names></name><name name-style="western"><surname>Lopes</surname><given-names>CT</given-names></name><name name-style="western"><surname>Duarte</surname><given-names>P</given-names></name><name name-style="western"><surname>Gomes</surname><given-names>ACL</given-names></name><name name-style="western"><surname>Belentani</surname><given-names>SCS</given-names></name><name name-style="western"><surname>Pacheco</surname><given-names>R</given-names></name><name name-style="western"><surname>Facure</surname><given-names>KG</given-names></name><name name-style="western"><surname>Lemos</surname><given-names>FG</given-names></name><name name-style="western"><surname>Vasconcelos</surname><given-names>HL</given-names></name></person-group> (<year>2010</year>) <tp:taxon-name><tp:taxon-name-part taxon-name-part-type="class">Mammalia</tp:taxon-name-part></tp:taxon-name>, Estação Ecológica do Panga, a Cerrado protected area in Minas Gerais state, Brazil. Check List 6: 668–675. <ext-link xlink:type="simple" ext-link-type="doi" xlink:href="10.15560/6.4.668">https://doi.org/10.15560/6.4.668</ext-link></mixed-citation></ref><ref id="B143"><mixed-citation xmlns:xlink="http://www.w3.org/1999/xlink" xlink:type="simple">
          <person-group><name name-style="western"><surname>Lynch-Alfaro</surname><given-names>JW</given-names></name><name name-style="western"><surname>Boubli</surname><given-names>JP</given-names></name><name name-style="western"><surname>Olson</surname><given-names>LE</given-names></name><name name-style="western"><surname>Fiore</surname><given-names>AD</given-names></name><name name-style="western"><surname>Wilson</surname><given-names>B</given-names></name><name name-style="western"><surname>Gutiérrez-Espeleta</surname><given-names>GA</given-names></name><name name-style="western"><surname>Chiou</surname><given-names>KL</given-names></name><name name-style="western"><surname>Schulte</surname><given-names>M</given-names></name><name name-style="western"><surname>Neitzel</surname><given-names>S</given-names></name><name name-style="western"><surname>Ross</surname><given-names>V</given-names></name><name name-style="western"><surname>Schwochow</surname><given-names>D</given-names></name><name name-style="western"><surname>Nguyen</surname><given-names>MTT</given-names></name><name name-style="western"><surname>Farias</surname><given-names>I</given-names></name><name name-style="western"><surname>Janson</surname><given-names>CH</given-names></name><name name-style="western"><surname>Alfaro</surname><given-names>ME</given-names></name></person-group> (<year>2012a</year>) Explosive Pleistocene range expansion leads to widespread Amazonian sympatry between robust and gracile capuchin monkeys. Journal of Biogeography 39: 272–288. <ext-link xlink:type="simple" ext-link-type="doi" xlink:href="10.1111/j.1365-2699.2011.02609.x">https://doi.org/10.1111/j.1365-2699.2011.02609.x</ext-link></mixed-citation></ref><ref id="B145"><mixed-citation xmlns:xlink="http://www.w3.org/1999/xlink" xlink:type="simple">
          <person-group><name name-style="western"><surname>Lynch-Alfaro</surname><given-names>JW</given-names></name><name name-style="western"><surname>Izar</surname><given-names>P</given-names></name><name name-style="western"><surname>Ferreira</surname><given-names>RG</given-names></name></person-group> (<year>2014</year>) Capuchin monkey research priorities and urgent issues. American Journal of Primatology 76: 705–720. <ext-link xlink:type="simple" ext-link-type="doi" xlink:href="10.1002/ajp.22269">https://doi.org/10.1002/ajp.22269</ext-link></mixed-citation></ref><ref id="B92"><mixed-citation xmlns:xlink="http://www.w3.org/1999/xlink" xlink:type="simple">
          <person-group><name name-style="western"><surname>Feijó</surname><given-names>A</given-names></name><name name-style="western"><surname>Langguth</surname><given-names>A</given-names></name></person-group> (<year>2013</year>) Mamíferos de médio e grande porte do nordeste do Brasil: distribuição e taxonomia, com descrição de novas espécies. Revista Nordestina de Biologia 22(1/2): 3–225.</mixed-citation></ref><ref id="B97"><mixed-citation xmlns:xlink="http://www.w3.org/1999/xlink" xlink:type="simple">
          <person-group><name name-style="western"><surname>Fragaszy</surname><given-names>DM</given-names></name><name name-style="western"><surname>Liu</surname><given-names>Q</given-names></name><name name-style="western"><surname>Wright</surname><given-names>BW</given-names></name><name name-style="western"><surname>Allen</surname><given-names>A</given-names></name><name name-style="western"><surname>Brown</surname><given-names>CW</given-names></name><etal>et al.</etal></person-group> (<year>2013</year>) Wild bearded capuchin monkeys (<italic><tp:taxon-name><tp:taxon-name-part taxon-name-part-type="genus">Sapajus</tp:taxon-name-part> <tp:taxon-name-part taxon-name-part-type="species">libidinosus</tp:taxon-name-part></tp:taxon-name></italic>) strategically place nuts in a stable position during nut-cracking. PLoS ONE 8(2): e56182. <ext-link xlink:type="simple" ext-link-type="doi" xlink:href="10.1371/journal.pone.0056182">https://doi.org/10.1371/journal.pone.0056182</ext-link></mixed-citation></ref><ref id="B105"><mixed-citation xmlns:xlink="http://www.w3.org/1999/xlink" xlink:type="simple">
          <person-group><name name-style="western"><surname>Gomes</surname><given-names>LP</given-names></name><name name-style="western"><surname>Rocha</surname><given-names>CR</given-names></name><name name-style="western"><surname>Brandão</surname><given-names>RA</given-names></name><name name-style="western"><surname>Marinho-Filho</surname><given-names>J</given-names></name></person-group> (<year>2015</year>) Mammal richness and diversity in Serra do Facão region, Southeastern Goiás state, central Brazil. Biota Neotropica 15: 1–11. <ext-link xlink:type="simple" ext-link-type="doi" xlink:href="10.1590/1676-0611-BN-2015-0033">http://dx.doi.org/10.1590/1676-0611-BN-2015-0033</ext-link></mixed-citation></ref><ref id="B158"><mixed-citation xmlns:xlink="http://www.w3.org/1999/xlink" xlink:type="simple">
          <person-group><name name-style="western"><surname>Mendes</surname><given-names>FDC</given-names></name><name name-style="western"><surname>Cardoso</surname><given-names>RM</given-names></name><name name-style="western"><surname>Ottoni</surname><given-names>EB</given-names></name><name name-style="western"><surname>Izar</surname><given-names>P</given-names></name><name name-style="western"><surname>Villar</surname><given-names>DNA</given-names></name><name name-style="western"><surname>Marquezan</surname><given-names>RF</given-names></name></person-group> (<year>2015</year>) Diversity of nutcracking tool sites used by <italic><tp:taxon-name><tp:taxon-name-part taxon-name-part-type="genus">Sapajus</tp:taxon-name-part> <tp:taxon-name-part taxon-name-part-type="species">libidinosus</tp:taxon-name-part></tp:taxon-name></italic> in Brazilian cerrado. American Journal of Primatology 77: 535–546. <ext-link xlink:type="simple" ext-link-type="doi" xlink:href="10.1002/ajp.22373">https://doi.org/10.1002/ajp.22373</ext-link></mixed-citation></ref><ref id="B175"><mixed-citation xmlns:xlink="http://www.w3.org/1999/xlink" xlink:type="simple">
          <person-group><name name-style="western"><surname>Nova</surname><given-names>MD</given-names></name><name name-style="western"><surname>Galbany</surname><given-names>J</given-names></name><name name-style="western"><surname>Górka</surname><given-names>K</given-names></name><name name-style="western"><surname>Pérez-Pérez</surname><given-names>A</given-names></name></person-group> (<year>2015</year>) Taxonomic implications of molar morphology variability in capuchins. International Journal of Primatology. <ext-link xlink:type="simple" ext-link-type="doi" xlink:href="10.1007/s10764-015-9850-4">https://doi.org/10.1007/s10764-015-9850-4</ext-link></mixed-citation></ref><ref id="B144"><mixed-citation xmlns:xlink="http://www.w3.org/1999/xlink" xlink:type="simple">
          <person-group><name name-style="western"><surname>Lynch-Alfaro</surname><given-names>JW</given-names></name><name name-style="western"><surname>Silva</surname><given-names>JS</given-names><suffix>Jr</suffix></name><name name-style="western"><surname>Rylands</surname><given-names>AB</given-names></name></person-group> (<year>2012b</year>) How different are robust and gracile capuchin monkeys? An argument for the use of <italic><tp:taxon-name><tp:taxon-name-part taxon-name-part-type="genus">Sapajus</tp:taxon-name-part></tp:taxon-name></italic> and <italic><tp:taxon-name><tp:taxon-name-part taxon-name-part-type="genus">Cebus</tp:taxon-name-part></tp:taxon-name></italic>. American Journal of Primatology 74:273–286. <ext-link xlink:type="simple" ext-link-type="doi" xlink:href="10.1002/ajp.22007">https://doi.org/10.1002/ajp.22007</ext-link></mixed-citation></ref><ref id="B86"><mixed-citation xmlns:xlink="http://www.w3.org/1999/xlink" xlink:type="simple">
          <person-group><name name-style="western"><surname>Elliot</surname><given-names>DG</given-names></name></person-group> (<year>1913</year>) A review of the <tp:taxon-name><tp:taxon-name-part taxon-name-part-type="order">primates</tp:taxon-name-part></tp:taxon-name>. Bulletin of the American Museum Natural History vol. 1, 317 pp.</mixed-citation></ref><ref id="B120"><mixed-citation xmlns:xlink="http://www.w3.org/1999/xlink" xlink:type="simple">
          <person-group><name name-style="western"><surname>Hershkovitz</surname><given-names>P</given-names></name></person-group> (<year>1949</year>) Mammals of northern Colombia. Preliminary report No. 4: Monkeys (<tp:taxon-name><tp:taxon-name-part taxon-name-part-type="order">Primates</tp:taxon-name-part></tp:taxon-name>) with taxonomic revisions of some forms. Proceedings of the United States National Museum 98: 323–427. <ext-link xlink:type="simple" ext-link-type="doi" xlink:href="10.5479/si.00963801.98-3232.323">https://doi.org/10.5479/si.00963801.98-3232.323</ext-link></mixed-citation></ref><ref id="B121"><mixed-citation xmlns:xlink="http://www.w3.org/1999/xlink" xlink:type="simple">
          <person-group><name name-style="western"><surname>Hershkovitz</surname><given-names>P</given-names></name></person-group> (<year>1955</year>) Notes on American monkeys of the genus <italic><tp:taxon-name><tp:taxon-name-part taxon-name-part-type="genus">Cebus</tp:taxon-name-part></tp:taxon-name></italic>. Journal of Mammalogy 36: 449–452. <ext-link xlink:type="simple" ext-link-type="doi" xlink:href="10.2307/1375688">https://doi.org/10.2307/1375688</ext-link></mixed-citation></ref><ref id="B237"><mixed-citation xmlns:xlink="http://www.w3.org/1999/xlink" xlink:type="simple">
          <person-group><name name-style="western"><surname>Silva-Junior</surname><given-names>JS</given-names></name></person-group> (<year>2001</year>) Especiação nos macacos-prego e caiararas, gênero <italic><tp:taxon-name><tp:taxon-name-part taxon-name-part-type="genus">Cebus</tp:taxon-name-part></tp:taxon-name></italic> Erxleben, 1777 (<tp:taxon-name><tp:taxon-name-part taxon-name-part-type="order">Primates</tp:taxon-name-part></tp:taxon-name>, <tp:taxon-name><tp:taxon-name-part taxon-name-part-type="family">Cebidae</tp:taxon-name-part></tp:taxon-name>). Ph.D. Thesis, Universidade Federal do Rio de Janeiro, Rio de Janeiro.</mixed-citation></ref><ref id="B96"><mixed-citation xmlns:xlink="http://www.w3.org/1999/xlink" xlink:type="simple">
          <person-group><name name-style="western"><surname>Ferreira</surname><given-names>RG</given-names></name><name name-style="western"><surname>Jerusalinsky</surname><given-names>L</given-names></name><name name-style="western"><surname>Silva</surname><given-names>TCF</given-names></name><name name-style="western"><surname>Fialho</surname><given-names>MS</given-names></name><name name-style="western"><surname>Roque</surname><given-names>AA</given-names></name><name name-style="western"><surname>Fernandes</surname><given-names>A</given-names></name><name name-style="western"><surname>Arruda</surname><given-names>F</given-names></name></person-group> (<year>2009</year>) On the occurrence of <italic><tp:taxon-name><tp:taxon-name-part taxon-name-part-type="genus">Cebus</tp:taxon-name-part> <tp:taxon-name-part taxon-name-part-type="species">flavius</tp:taxon-name-part></tp:taxon-name></italic> (Schreber 1774) in the Caatinga, and the use of semi-arid environments by <italic><tp:taxon-name><tp:taxon-name-part taxon-name-part-type="genus">Cebus</tp:taxon-name-part></tp:taxon-name></italic> species in the Brazilian state of Rio Grande do Norte. <tp:taxon-name><tp:taxon-name-part taxon-name-part-type="order">Primates</tp:taxon-name-part></tp:taxon-name> 50: 357–362. <ext-link xlink:type="simple" ext-link-type="doi" xlink:href="10.1007/s10329-009-0156-z">https://doi.org/10.1007/s10329-009-0156-z</ext-link></mixed-citation></ref><ref id="B61"><mixed-citation xmlns:xlink="http://www.w3.org/1999/xlink" xlink:type="simple">
          <person-group><name name-style="western"><surname>Casado</surname><given-names>F</given-names></name><name name-style="western"><surname>Bonvicino</surname><given-names>CR</given-names></name><name name-style="western"><surname>Nagle</surname><given-names>C</given-names></name><name name-style="western"><surname>Comas</surname><given-names>B</given-names></name><name name-style="western"><surname>Manzur</surname><given-names>TD</given-names></name><name name-style="western"><surname>Lahoz</surname><given-names>MM</given-names></name><name name-style="western"><surname>Seuánez</surname><given-names>HN</given-names></name></person-group> (<year>2010</year>) Mitochondrial divergence between 2 populations of the hooded capuchin, <tp:taxon-name><tp:taxon-name-part taxon-name-part-type="genus">Cebus</tp:taxon-name-part> (<tp:taxon-name-part taxon-name-part-type="subgenus">Sapajus</tp:taxon-name-part>)</tp:taxon-name> cay (<tp:taxon-name><tp:taxon-name-part taxon-name-part-type="parvorder">Platyrrhini</tp:taxon-name-part></tp:taxon-name>, <tp:taxon-name><tp:taxon-name-part taxon-name-part-type="order">Primates</tp:taxon-name-part></tp:taxon-name>). Journal of Heredity 101: 261–269. <ext-link xlink:type="simple" ext-link-type="doi" xlink:href="10.1093/jhered/esp119">https://doi.org/10.1093/jhered/esp119</ext-link></mixed-citation></ref><ref id="B217"><mixed-citation xmlns:xlink="http://www.w3.org/1999/xlink" xlink:type="simple">
          <person-group><name name-style="western"><surname>Rosenberger</surname><given-names>AL</given-names></name></person-group> (<year>2012</year>) New World monkey nightmares: science, art, use, and abuse (?) in platyrrhine taxonomic nomenclature. American Journal of Primatology 74: 692–695. <ext-link xlink:type="simple" ext-link-type="doi" xlink:href="10.1002/ajp.22037">https://doi.org/10.1002/ajp.22037</ext-link></mixed-citation></ref><ref id="B262"><mixed-citation xmlns:xlink="http://www.w3.org/1999/xlink" xlink:type="simple">
          <person-group><name name-style="western"><surname>Voss</surname><given-names>RS</given-names></name><name name-style="western"><surname>Gutiérrez</surname><given-names>EE</given-names></name><name name-style="western"><surname>Solari</surname><given-names>S</given-names></name><name name-style="western"><surname>Rossi</surname><given-names>RV</given-names></name><name name-style="western"><surname>Jansa</surname><given-names>SA</given-names></name></person-group> (<year>2014</year>) Phylogenetic relationships of mouse opossums (<tp:taxon-name><tp:taxon-name-part taxon-name-part-type="family">Didelphidae</tp:taxon-name-part></tp:taxon-name>, <italic><tp:taxon-name><tp:taxon-name-part taxon-name-part-type="genus">Marmosa</tp:taxon-name-part></tp:taxon-name></italic>) with a revised subgeneric classification and notes on sympatric diversity. American Museum Novitates 3817: 1–27. <ext-link xlink:type="simple" ext-link-type="doi" xlink:href="10.1206/3817.1">https://doi.org/10.1206/3817.1</ext-link></mixed-citation></ref><ref id="B99"><mixed-citation xmlns:xlink="http://www.w3.org/1999/xlink" xlink:type="simple">
          <person-group><name name-style="western"><surname>Garbino</surname><given-names>GST</given-names></name></person-group> (<year>2015a</year>) Defining genera of New World monkeys: the need for a critical view in a necessarily arbitrary task. International Journal of Primatology. <ext-link xlink:type="simple" ext-link-type="doi" xlink:href="10.1007/s10764-015-9882-9">https://doi.org/10.1007/s10764-015-9882-9</ext-link></mixed-citation></ref><ref id="B218"><mixed-citation xmlns:xlink="http://www.w3.org/1999/xlink" xlink:type="simple">
          <person-group><name name-style="western"><surname>Rosenberger</surname><given-names>AL</given-names></name><name name-style="western"><surname>Matthews</surname><given-names>LJ</given-names></name></person-group> (<year>2008</year>) <italic><tp:taxon-name><tp:taxon-name-part taxon-name-part-type="genus">Oreonax</tp:taxon-name-part></tp:taxon-name></italic>–not a genus. Neotropical <tp:taxon-name><tp:taxon-name-part taxon-name-part-type="order">Primates</tp:taxon-name-part></tp:taxon-name> 15: 8–12. <ext-link xlink:type="simple" ext-link-type="doi" xlink:href="10.1896/044.015.0102">https://doi.org/10.1896/044.015.0102</ext-link></mixed-citation></ref><ref id="B220"><mixed-citation xmlns:xlink="http://www.w3.org/1999/xlink" xlink:type="simple">
          <person-group><name name-style="western"><surname>Rylands</surname><given-names>AB</given-names></name><name name-style="western"><surname>Heymann</surname><given-names>EW</given-names></name><name name-style="western"><surname>Lynch Alfaro</surname><given-names>J</given-names></name><name name-style="western"><surname>Buckner</surname><given-names>JC</given-names></name><name name-style="western"><surname>Roos</surname><given-names>C</given-names></name><name name-style="western"><surname>Matauschek</surname><given-names>C</given-names></name><name name-style="western"><surname>Boubli</surname><given-names>JP</given-names></name><name name-style="western"><surname>Sampaio</surname><given-names>R</given-names></name><name name-style="western"><surname>Mittermeier</surname><given-names>RA</given-names></name></person-group> (<year>2016</year>) Taxonomic review of the New World tamarins (<tp:taxon-name><tp:taxon-name-part taxon-name-part-type="order">Primates</tp:taxon-name-part></tp:taxon-name>: <tp:taxon-name><tp:taxon-name-part taxon-name-part-type="family">Callitrichidae</tp:taxon-name-part></tp:taxon-name>). Zoological Journal of the Linnean Society 177: 1003–1028. <ext-link xlink:type="simple" ext-link-type="doi" xlink:href="10.1111/zoj.12386">https://doi.org/10.1111/zoj.12386</ext-link></mixed-citation></ref><ref id="B49"><mixed-citation xmlns:xlink="http://www.w3.org/1999/xlink" xlink:type="simple">
          <person-group><name name-style="western"><surname>Byrne</surname><given-names>H</given-names></name><name name-style="western"><surname>Rylands</surname><given-names>AB</given-names></name><name name-style="western"><surname>Carneiro</surname><given-names>JC</given-names></name><name name-style="western"><surname>Lynch-Alfaro</surname><given-names>JW</given-names></name><name name-style="western"><surname>Bertuol</surname><given-names>F</given-names></name><name name-style="western"><surname>da Silva</surname><given-names>MNF</given-names></name><name name-style="western"><surname>Messias</surname><given-names>M</given-names></name><name name-style="western"><surname>Groves</surname><given-names>CP</given-names></name><name name-style="western"><surname>Mittermeier</surname><given-names>RA</given-names></name><name name-style="western"><surname>Farias</surname><given-names>I</given-names></name><name name-style="western"><surname>Hrbek</surname><given-names>T</given-names></name><name name-style="western"><surname>Schneider</surname><given-names>H</given-names></name><name name-style="western"><surname>Sampaio</surname><given-names>I</given-names></name><name name-style="western"><surname>Boubli</surname><given-names>JP</given-names></name></person-group> (<year>2016</year>) Phylogenetic relationships of the New World titi monkeys (<italic><tp:taxon-name><tp:taxon-name-part taxon-name-part-type="genus">Callicebus</tp:taxon-name-part></tp:taxon-name></italic>): first appraisal of taxonomy based on molecular evidence. Frontiers in Zoology 13:10. <ext-link xlink:type="simple" ext-link-type="doi" xlink:href="10.1186/s12983-016-0142-4">https://doi.org/10.1186/s12983-016-0142-4</ext-link></mixed-citation></ref><ref id="B104"><mixed-citation xmlns:xlink="http://www.w3.org/1999/xlink" xlink:type="simple">
          <person-group><name name-style="western"><surname>Giarla</surname><given-names>TC</given-names></name><name name-style="western"><surname>Voss</surname><given-names>RS</given-names></name><name name-style="western"><surname>Jansa</surname><given-names>SA</given-names></name></person-group> (<year>2010</year>) Species limits and phylogenetic relationships in the didelphid marsupial genus <italic><tp:taxon-name><tp:taxon-name-part taxon-name-part-type="genus">Thylamys</tp:taxon-name-part></tp:taxon-name></italic> based on mitochondrial DNA sequences and morphology. Bulletin of the American Museum of Natural History 346: 1–67. <ext-link xlink:type="simple" ext-link-type="doi" xlink:href="10.1206/716.1">https://doi.org/10.1206/716.1</ext-link></mixed-citation></ref><ref id="B79"><mixed-citation xmlns:xlink="http://www.w3.org/1999/xlink" xlink:type="simple">
          <person-group><name name-style="western"><surname>Díaz-Nieto</surname><given-names>JF</given-names></name><name name-style="western"><surname>Jansa</surname><given-names>SA</given-names></name><name name-style="western"><surname>Voss</surname><given-names>RS</given-names></name></person-group> (<year>2016</year>) DNA sequencing reveals unexpected Recent diversity and an ancient dichotomy in the American marsupial genus <italic><tp:taxon-name><tp:taxon-name-part taxon-name-part-type="genus">Marmosops</tp:taxon-name-part></tp:taxon-name></italic> (<tp:taxon-name><tp:taxon-name-part taxon-name-part-type="family">Didelphidae</tp:taxon-name-part></tp:taxon-name>: <tp:taxon-name><tp:taxon-name-part taxon-name-part-type="tribe">Thylamyini</tp:taxon-name-part></tp:taxon-name>). Zoological Journal of the Linnean Society 176: 914–940. <ext-link xlink:type="simple" ext-link-type="doi" xlink:href="10.1111/zoj.12343">https://doi.org/10.1111/zoj.12343</ext-link></mixed-citation></ref><ref id="B249"><mixed-citation xmlns:xlink="http://www.w3.org/1999/xlink" xlink:type="simple">
          <person-group><name name-style="western"><surname>Teta</surname><given-names>P</given-names></name><name name-style="western"><surname>Cañon</surname><given-names>C</given-names></name><name name-style="western"><surname>Patterson</surname><given-names>BD</given-names></name><name name-style="western"><surname>Pardiñas</surname><given-names>UFJ</given-names></name></person-group> (<year>2016</year>) Phylogeny of the tribe <tp:taxon-name><tp:taxon-name-part taxon-name-part-type="tribe">Abrotrichini</tp:taxon-name-part></tp:taxon-name> (<tp:taxon-name><tp:taxon-name-part taxon-name-part-type="family">Cricetidae</tp:taxon-name-part></tp:taxon-name>, <tp:taxon-name><tp:taxon-name-part taxon-name-part-type="subfamily">Sigmodontinae</tp:taxon-name-part></tp:taxon-name>): integrating morphological and molecular evidence into a new classification. Cladistics. [Early View] <ext-link xlink:type="simple" ext-link-type="doi" xlink:href="10.1111/cla.12164">https://doi.org/10.1111/cla.12164</ext-link></mixed-citation></ref><ref id="B221"><mixed-citation xmlns:xlink="http://www.w3.org/1999/xlink" xlink:type="simple">
          <person-group><name name-style="western"><surname>Rylands</surname><given-names>AB</given-names></name><name name-style="western"><surname>Kierulff</surname><given-names>MCM</given-names></name></person-group> (<year>2015</year>) <italic><tp:taxon-name><tp:taxon-name-part taxon-name-part-type="genus">Sapajus</tp:taxon-name-part> <tp:taxon-name-part taxon-name-part-type="species">libidinosus</tp:taxon-name-part></tp:taxon-name></italic>. The IUCN Red List of Threatened Species 2015: e.T136346A70613080. <ext-link xlink:type="simple" ext-link-type="doi" xlink:href="10.2305/IUCN.UK.2015-1.RLTS.T136346A70613080.en">https://doi.org/10.2305/IUCN.UK.2015-1.RLTS.T136346A70613080.en</ext-link> [Downloaded 15 October 2016]</mixed-citation></ref><ref id="B130"><mixed-citation xmlns:xlink="http://www.w3.org/1999/xlink" xlink:type="simple">
          <institution xlink:type="simple">ICMBio-MMA</institution> (<institution xlink:type="simple">Instituto Chico Mendes, Ministério do Meio Ambiemte</institution>) (<year>2016</year>) Executive summary of Brazil red book of threatened species of fauna. Instituto Chico Mendes de Conservação da Biodiversidade. <ext-link xlink:type="simple" ext-link-type="uri" xlink:href="http://www.icmbio.gov.br/portal/images/stories/comunicacao/publicacoes/publicacoes-diversas/dcom_sumario_executivo_livro_vermelho_ed_2016.pdf">http://www.icmbio.gov.br/portal/images/stories/comunicacao/publicacoes/publicacoes-diversas/dcom_sumario_executivo_livro_vermelho_ed_2016.pdf</ext-link> [Accessed on December 19th, 2016]</mixed-citation></ref></ref-list></tp:taxon-treatment>
