# Supplementary material for: The mammalian faunas endemic to the Cerrado and the Caatinga
Source: Zookeys. 2017 Jan 10;(644):105–57. doi: 10.3897/zookeys.644.10827 (PMC5242261; doi:10.3897/zookeys.644.10827)
Supplement: XML Treatment for Callicebus (Callicebus) barbarabrownae [file zookeys.644.10827-treatment13.xml]

<!DOCTYPE tp:taxon-treatment
  PUBLIC "-//TaxonX//DTD Taxonomic Treatment Publishing DTD v0 20100105//EN" "tax-treatment-NSO.dtd">
<tp:taxon-treatment xmlns:tp="http://www.plazi.org/taxpub"><tp:treatment-meta><kwd-group><label>Taxon classification</label><kwd><named-content content-type="kingdom">Animalia</named-content></kwd><kwd><named-content content-type="order">Primates</named-content></kwd><kwd><named-content content-type="family">Pitheciidae</named-content></kwd></kwd-group><mixed-citation publication-type="journal"><person-group><name><surname>Gutiérrez</surname><given-names>Eliécer E.</given-names></name><name><surname>Marinho-Filho</surname><given-names>Jader</given-names></name></person-group><article-title>The mammalian faunas endemic to the Cerrado and the Caatinga</article-title><source>Zookeys</source><day>10</day><month>1</month><year>2017</year><volume>2017</volume><issue>644</issue><fpage>105</fpage><lpage>157</lpage><pub-id pub-id-type="doi">10.3897/zookeys.644.10827</pub-id></mixed-citation></tp:treatment-meta><tp:nomenclature><tp:taxon-name>
                <tp:taxon-name-part taxon-name-part-type="genus">Callicebus</tp:taxon-name-part> (<tp:taxon-name-part taxon-name-part-type="subgenus">Callicebus</tp:taxon-name-part>) <tp:taxon-name-part taxon-name-part-type="species">barbarabrownae</tp:taxon-name-part></tp:taxon-name><tp:taxon-authority>Hershkovitz, 1990</tp:taxon-authority></tp:nomenclature><tp:treatment-sec sec-type="distribution" id="SECID0E6XAG"><title>Distribution.</title><p>
                <italic><tp:taxon-name><tp:taxon-name-part taxon-name-part-type="genus">Callicebus</tp:taxon-name-part> <tp:taxon-name-part taxon-name-part-type="species">barbarabrownae</tp:taxon-name-part></tp:taxon-name></italic> is endemic to the Caatinga, and has been recorded in the Brazilian states of Bahia and Sergipe (<xref ref-type="bibr" rid="B124">Hershkovitz 1990b</xref>, <xref ref-type="bibr" rid="B154">Marinho-Filho and Veríssimo 1997</xref>, <xref ref-type="bibr" rid="B206">Printes et al. 2011</xref> and <xref rid="B205" ref-type="bibr">2013</xref>, <xref ref-type="bibr" rid="B155">Marques et al. 2013</xref>, <xref ref-type="bibr" rid="B69">Corsini and Moura 2014</xref>).</p><!--PageBreak--></tp:treatment-sec><tp:treatment-sec sec-type="Nomenclature" id="SECID0EIZAG"><title>Nomenclature.</title><p>We regard <italic><tp:taxon-name><tp:taxon-name-part taxon-name-part-type="species">barbarabrownae</tp:taxon-name-part></tp:taxon-name></italic> as a member of the genus <italic><tp:taxon-name><tp:taxon-name-part taxon-name-part-type="genus">Callicebus</tp:taxon-name-part></tp:taxon-name></italic>, subgenus <tp:taxon-name><tp:taxon-name-part taxon-name-part-type="subgenus">Callicebus</tp:taxon-name-part></tp:taxon-name>. The arguments presented by <xref ref-type="bibr" rid="B49">Byrne et al. (2016)</xref> to propose splitting <italic><tp:taxon-name><tp:taxon-name-part taxon-name-part-type="genus">Callicebus</tp:taxon-name-part></tp:taxon-name></italic> (as traditionally understood) into different genera are flawed for the same reasons we have already discussed under the account of <italic><tp:taxon-name><tp:taxon-name-part taxon-name-part-type="genus">Cebus</tp:taxon-name-part> <tp:taxon-name-part taxon-name-part-type="species">libidinosus</tp:taxon-name-part></tp:taxon-name></italic> (see above).</p></tp:treatment-sec><tp:treatment-sec sec-type="conservation status" id="SECID0E11AG"><title>Conservation status.</title><p>The red list of the <abbrev xmlns:xlink="http://www.w3.org/1999/xlink" content-type="institution" xlink:title="International Union for the Conservation of Nature" id="ABBRID0EA2AG" xlink:type="simple">IUCN</abbrev> ver. 3.1 assigned the category “Critically Endangered” to <italic><tp:taxon-name><tp:taxon-name-part taxon-name-part-type="genus">Callicebus</tp:taxon-name-part> <tp:taxon-name-part taxon-name-part-type="species">barbarabrownae</tp:taxon-name-part></tp:taxon-name></italic> (see <xref ref-type="bibr" rid="B253">Veiga et al. 2008</xref>). The species appears in the official list of threatened species of Brazil with the category “Critically Endangered” (<xref ref-type="bibr" rid="B130">ICMBIO-MMA 2016</xref>).</p></tp:treatment-sec><ref-list><ref id="B124"><mixed-citation xmlns:xlink="http://www.w3.org/1999/xlink" xlink:type="simple">
          <person-group><name name-style="western"><surname>Hershkovitz</surname><given-names>P</given-names></name></person-group> (<year>1990b</year>) Titis, new world monkeys of the genus <italic><tp:taxon-name><tp:taxon-name-part taxon-name-part-type="genus">Callicebus</tp:taxon-name-part></tp:taxon-name></italic> (<tp:taxon-name><tp:taxon-name-part taxon-name-part-type="family">Cebidae</tp:taxon-name-part></tp:taxon-name>, <tp:taxon-name><tp:taxon-name-part taxon-name-part-type="parvorder">Platyrrhini</tp:taxon-name-part></tp:taxon-name>): a preliminary taxonomic review. Fieldiana Zoology 5: 1–109. 1993.</mixed-citation></ref><ref id="B154"><mixed-citation xmlns:xlink="http://www.w3.org/1999/xlink" xlink:type="simple">
          <person-group><name name-style="western"><surname>Marinho Filho</surname><given-names>J</given-names></name><name name-style="western"><surname>Veríssimo</surname><given-names>EW</given-names></name></person-group> (<year>1997</year>) The rediscovery of <italic><tp:taxon-name><tp:taxon-name-part taxon-name-part-type="genus">Callicebus</tp:taxon-name-part> <tp:taxon-name-part taxon-name-part-type="species">personatus</tp:taxon-name-part> <tp:taxon-name-part taxon-name-part-type="subspecies">barbarabrownae</tp:taxon-name-part></tp:taxon-name></italic> in northeastern Brazil with a new western limit to its distribution. <tp:taxon-name><tp:taxon-name-part taxon-name-part-type="order">Primates</tp:taxon-name-part></tp:taxon-name> 38: 429–433. <ext-link xlink:type="simple" ext-link-type="doi" xlink:href="10.1007/BF02381883">https://doi.org/10.1007/BF02381883</ext-link></mixed-citation></ref><ref id="B206"><mixed-citation xmlns:xlink="http://www.w3.org/1999/xlink" xlink:type="simple">
          <person-group><name name-style="western"><surname>Printes</surname><given-names>RC</given-names></name><name name-style="western"><surname>Rylands</surname><given-names>AB</given-names></name><name name-style="western"><surname>Bicca-Marques</surname><given-names>JC</given-names></name></person-group> (<year>2011</year>) Distribution and status of the critically endangered blond titi monkey <italic><tp:taxon-name><tp:taxon-name-part taxon-name-part-type="genus">Callicebus</tp:taxon-name-part> <tp:taxon-name-part taxon-name-part-type="species">barbarabrownae</tp:taxon-name-part></tp:taxon-name></italic> of north-east Brazil. Oryx 45: 439–443. <ext-link xlink:type="simple" ext-link-type="doi" xlink:href="10.1017/S0030605311000111">https://doi.org/10.1017/S0030605311000111</ext-link></mixed-citation></ref><ref id="B205"><mixed-citation xmlns:xlink="http://www.w3.org/1999/xlink" xlink:type="simple">
          <person-group><name name-style="western"><surname>Printes</surname><given-names>RC</given-names></name><name name-style="western"><surname>Jerusalinsky</surname><given-names>L</given-names></name><name name-style="western"><surname>Sousa</surname><given-names>MC</given-names></name><name name-style="western"><surname>Rodrigues</surname><given-names>LRR</given-names></name><name name-style="western"><surname>Hirsch</surname><given-names>A</given-names></name></person-group> (<year>2013</year>) Zoogeography, genetic variation and conservation of the <italic><tp:taxon-name><tp:taxon-name-part taxon-name-part-type="genus">Callicebus</tp:taxon-name-part> <tp:taxon-name-part taxon-name-part-type="species">personatus</tp:taxon-name-part></tp:taxon-name></italic> group. In: Veiga LM, Barnett AA, Ferrari SF, Norconk MA (Eds) Evolutionary biology and conservation of Titis, Sakis and Uacaris. Cambridge University Press, New York, 43–49. <ext-link xlink:type="simple" ext-link-type="doi" xlink:href="10.1017/CBO9781139034210.050">https://doi.org/10.1017/CBO9781139034210.050</ext-link></mixed-citation></ref><ref id="B155"><mixed-citation xmlns:xlink="http://www.w3.org/1999/xlink" xlink:type="simple">
          <person-group><name name-style="western"><surname>Marques</surname><given-names>EN</given-names></name><name name-style="western"><surname>Beltrão-Mendes</surname><given-names>R</given-names></name><name name-style="western"><surname>Ferrari</surname><given-names>SF</given-names></name></person-group> (<year>2013</year>) <tp:taxon-name><tp:taxon-name-part taxon-name-part-type="order">Primates</tp:taxon-name-part></tp:taxon-name>, <tp:taxon-name><tp:taxon-name-part taxon-name-part-type="family">Pitheciidae</tp:taxon-name-part></tp:taxon-name>, <italic><tp:taxon-name><tp:taxon-name-part taxon-name-part-type="genus">Callicebus</tp:taxon-name-part> <tp:taxon-name-part taxon-name-part-type="species">barbarabrownae</tp:taxon-name-part></tp:taxon-name></italic> Hershkovitz, 1990: new localities for the critically endangered titi monkey in the São Francisco basin, state of Sergipe, Brazil. Check List 9: 113–115. <ext-link xlink:type="simple" ext-link-type="doi" xlink:href="10.15560/9.1.113">https://doi.org/10.15560/9.1.113</ext-link></mixed-citation></ref><ref id="B69"><mixed-citation xmlns:xlink="http://www.w3.org/1999/xlink" xlink:type="simple">
          <person-group><name name-style="western"><surname>Corsini</surname><given-names>CF</given-names></name><name name-style="western"><surname>Moura</surname><given-names>ACA</given-names></name></person-group> (<year>2014</year>) Census of the Blond Titi Monkey <italic><tp:taxon-name><tp:taxon-name-part taxon-name-part-type="genus">Callicebus</tp:taxon-name-part> <tp:taxon-name-part taxon-name-part-type="species">barbarabrownae</tp:taxon-name-part></tp:taxon-name></italic> (<tp:taxon-name><tp:taxon-name-part taxon-name-part-type="family">Pitheciidae</tp:taxon-name-part></tp:taxon-name>) in the semi-deciduous Atlantic Forest of Chapada Diamantina, Brazil. Neotropical <tp:taxon-name><tp:taxon-name-part taxon-name-part-type="order">Primates</tp:taxon-name-part></tp:taxon-name> 21: 177–182. <ext-link xlink:type="simple" ext-link-type="doi" xlink:href="10.1896/044.021.0203">https://doi.org/10.1896/044.021.0203</ext-link></mixed-citation></ref><ref id="B49"><mixed-citation xmlns:xlink="http://www.w3.org/1999/xlink" xlink:type="simple">
          <person-group><name name-style="western"><surname>Byrne</surname><given-names>H</given-names></name><name name-style="western"><surname>Rylands</surname><given-names>AB</given-names></name><name name-style="western"><surname>Carneiro</surname><given-names>JC</given-names></name><name name-style="western"><surname>Lynch-Alfaro</surname><given-names>JW</given-names></name><name name-style="western"><surname>Bertuol</surname><given-names>F</given-names></name><name name-style="western"><surname>da Silva</surname><given-names>MNF</given-names></name><name name-style="western"><surname>Messias</surname><given-names>M</given-names></name><name name-style="western"><surname>Groves</surname><given-names>CP</given-names></name><name name-style="western"><surname>Mittermeier</surname><given-names>RA</given-names></name><name name-style="western"><surname>Farias</surname><given-names>I</given-names></name><name name-style="western"><surname>Hrbek</surname><given-names>T</given-names></name><name name-style="western"><surname>Schneider</surname><given-names>H</given-names></name><name name-style="western"><surname>Sampaio</surname><given-names>I</given-names></name><name name-style="western"><surname>Boubli</surname><given-names>JP</given-names></name></person-group> (<year>2016</year>) Phylogenetic relationships of the New World titi monkeys (<italic><tp:taxon-name><tp:taxon-name-part taxon-name-part-type="genus">Callicebus</tp:taxon-name-part></tp:taxon-name></italic>): first appraisal of taxonomy based on molecular evidence. Frontiers in Zoology 13:10. <ext-link xlink:type="simple" ext-link-type="doi" xlink:href="10.1186/s12983-016-0142-4">https://doi.org/10.1186/s12983-016-0142-4</ext-link></mixed-citation></ref><ref id="B253"><mixed-citation xmlns:xlink="http://www.w3.org/1999/xlink" xlink:type="simple">
          <person-group><name name-style="western"><surname>Veiga</surname><given-names>LM</given-names></name><name name-style="western"><surname>Printes</surname><given-names>RC</given-names></name><name name-style="western"><surname>Rylands</surname><given-names>AB</given-names></name><name name-style="western"><surname>Kierulff</surname><given-names>CM</given-names></name><name name-style="western"><surname>de Oliveira</surname><given-names>MM</given-names></name><name name-style="western"><surname>Mendes</surname><given-names>SL</given-names></name></person-group> (<year>2008</year>) <italic><tp:taxon-name><tp:taxon-name-part taxon-name-part-type="genus">Callicebus</tp:taxon-name-part> <tp:taxon-name-part taxon-name-part-type="species">barbarabrownae</tp:taxon-name-part></tp:taxon-name></italic>. The IUCN Red List of Threatened Species 2008: e.T39929A10291470. <ext-link xlink:type="simple" ext-link-type="doi" xlink:href="10.2305/IUCN.UK.2008.RLTS.T39929A10291470.en">https://doi.org/10.2305/IUCN.UK.2008.RLTS.T39929A10291470.en</ext-link> [Downloaded 15 October 2016]</mixed-citation></ref><ref id="B130"><mixed-citation xmlns:xlink="http://www.w3.org/1999/xlink" xlink:type="simple">
          <institution xlink:type="simple">ICMBio-MMA</institution> (<institution xlink:type="simple">Instituto Chico Mendes, Ministério do Meio Ambiemte</institution>) (<year>2016</year>) Executive summary of Brazil red book of threatened species of fauna. Instituto Chico Mendes de Conservação da Biodiversidade. <ext-link xlink:type="simple" ext-link-type="uri" xlink:href="http://www.icmbio.gov.br/portal/images/stories/comunicacao/publicacoes/publicacoes-diversas/dcom_sumario_executivo_livro_vermelho_ed_2016.pdf">http://www.icmbio.gov.br/portal/images/stories/comunicacao/publicacoes/publicacoes-diversas/dcom_sumario_executivo_livro_vermelho_ed_2016.pdf</ext-link> [Accessed on December 19th, 2016]</mixed-citation></ref></ref-list></tp:taxon-treatment>
