# Supplementary material for: The mammalian faunas endemic to the Cerrado and the Caatinga
Source: Zookeys. 2017 Jan 10;(644):105–57. doi: 10.3897/zookeys.644.10827 (PMC5242261; doi:10.3897/zookeys.644.10827)
Supplement: XML Treatment for Lycalopex vetulus [file zookeys.644.10827-treatment14.xml]

<!DOCTYPE tp:taxon-treatment
  PUBLIC "-//TaxonX//DTD Taxonomic Treatment Publishing DTD v0 20100105//EN" "tax-treatment-NSO.dtd">
<tp:taxon-treatment xmlns:tp="http://www.plazi.org/taxpub"><tp:treatment-meta><kwd-group><label>Taxon classification</label><kwd><named-content content-type="kingdom">Animalia</named-content></kwd><kwd><named-content content-type="order">Carnivora</named-content></kwd><kwd><named-content content-type="family">Canidae</named-content></kwd></kwd-group><mixed-citation publication-type="journal"><person-group><name><surname>Gutiérrez</surname><given-names>Eliécer E.</given-names></name><name><surname>Marinho-Filho</surname><given-names>Jader</given-names></name></person-group><article-title>The mammalian faunas endemic to the Cerrado and the Caatinga</article-title><source>Zookeys</source><day>10</day><month>1</month><year>2017</year><volume>2017</volume><issue>644</issue><fpage>105</fpage><lpage>157</lpage><pub-id pub-id-type="doi">10.3897/zookeys.644.10827</pub-id></mixed-citation></tp:treatment-meta><tp:nomenclature><tp:taxon-name>
                <tp:taxon-name-part taxon-name-part-type="genus">Lycalopex</tp:taxon-name-part>
                <tp:taxon-name-part taxon-name-part-type="species">vetulus</tp:taxon-name-part>
              </tp:taxon-name><tp:taxon-authority>(Lund, 1842)</tp:taxon-authority></tp:nomenclature><tp:treatment-sec sec-type="distribution" id="SECID0EP4AG"><title>Distribution.</title><p>
                <italic><tp:taxon-name><tp:taxon-name-part taxon-name-part-type="genus">Lycalopex</tp:taxon-name-part> <tp:taxon-name-part taxon-name-part-type="species">vetulus</tp:taxon-name-part></tp:taxon-name></italic> is endemic to the Cerrado and the Caatinga, and has been recorded in the Brazilian states of Bahia, Ceará, Goiás, Mato Grosso, Mato Grosso do Sul, Minas Gerais, Piauí, São Paulo, and in the Distrito Federal (<xref ref-type="bibr" rid="B70">Costa and Courtenay 2003</xref>, <xref ref-type="bibr" rid="B72">Courtenay et al. 2006</xref>, <xref ref-type="bibr" rid="B76">Dalponte 2009</xref>, <xref ref-type="bibr" rid="B24">Bocchiglieri et al. 2010</xref>, <xref ref-type="bibr" rid="B208">Ribeiro et al. 2010</xref>, <xref ref-type="bibr" rid="B176">Olifiers and Delciellos 2013</xref>; see also Supplementary Material of <xref rid="B48" ref-type="bibr">Bubadué et al. 2016</xref>). The species has also been observed in the Brazilian state of Tocantins (<xref ref-type="bibr" rid="B53">Carmignotto and Aires 2011</xref>).</p></tp:treatment-sec><tp:treatment-sec sec-type="conservation status" id="SECID0E65AG"><title>Conservation status.</title><p>The red list of the <abbrev xmlns:xlink="http://www.w3.org/1999/xlink" content-type="institution" xlink:title="International Union for the Conservation of Nature" id="ABBRID0EF6AG" xlink:type="simple">IUCN</abbrev> ver. 3.1 assigned the category “Least Concern” to <italic><tp:taxon-name><tp:taxon-name-part taxon-name-part-type="genus">Lycalopex</tp:taxon-name-part> <tp:taxon-name-part taxon-name-part-type="species">vetulus</tp:taxon-name-part></tp:taxon-name></italic> (see <xref ref-type="bibr" rid="B77">Dalponte and Courtenay 2008</xref>). The species appears in the official list of threatened species of Brazil with the category “Vulnerable” (<xref ref-type="bibr" rid="B130">ICMBIO-MMA 2016</xref>).</p></tp:treatment-sec><ref-list><ref id="B70"><mixed-citation xmlns:xlink="http://www.w3.org/1999/xlink" xlink:type="simple">
          <person-group><name name-style="western"><surname>Costa</surname><given-names>CHN</given-names></name><name name-style="western"><surname>Courtenay</surname><given-names>O</given-names></name></person-group> (<year>2003</year>) A new record of the hoary fox <italic><tp:taxon-name><tp:taxon-name-part taxon-name-part-type="genus">Pseudalopex</tp:taxon-name-part> <tp:taxon-name-part taxon-name-part-type="species">vetulus</tp:taxon-name-part></tp:taxon-name></italic> in north Brazil. <tp:taxon-name><tp:taxon-name-part taxon-name-part-type="class">Mammalia</tp:taxon-name-part></tp:taxon-name> 67: 593–594. <ext-link xlink:type="simple" ext-link-type="doi" xlink:href="10.1515/mamm-2003-0416">https://doi.org/10.1515/mamm-2003-0416</ext-link></mixed-citation></ref><ref id="B72"><mixed-citation xmlns:xlink="http://www.w3.org/1999/xlink" xlink:type="simple">
          <person-group><name name-style="western"><surname>Courtenay</surname><given-names>O</given-names></name><name name-style="western"><surname>Macdonald</surname><given-names>DW</given-names></name><name name-style="western"><surname>Gilligham</surname><given-names>SG</given-names></name><name name-style="western"><surname>Almeida</surname><given-names>G</given-names></name><name name-style="western"><surname>Dias</surname><given-names>R</given-names></name></person-group> (<year>2006</year>) First observations on South America’s largely insectivorous canid: the hoary fox (<italic><tp:taxon-name><tp:taxon-name-part taxon-name-part-type="genus">Pseudalopex</tp:taxon-name-part> <tp:taxon-name-part taxon-name-part-type="species">vetulus</tp:taxon-name-part></tp:taxon-name></italic>). Journal of Zoology (London) 268:45–54. <ext-link xlink:type="simple" ext-link-type="doi" xlink:href="10.1111/j.1469-7998.2005.00021.x">https://doi.org/10.1111/j.1469-7998.2005.00021.x</ext-link></mixed-citation></ref><ref id="B76"><mixed-citation xmlns:xlink="http://www.w3.org/1999/xlink" xlink:type="simple">
          <person-group><name name-style="western"><surname>Dalponte</surname><given-names>JC</given-names></name></person-group> (<year>2009</year>) <italic><tp:taxon-name><tp:taxon-name-part taxon-name-part-type="genus">Lycalopex</tp:taxon-name-part> <tp:taxon-name-part taxon-name-part-type="species">vetulus</tp:taxon-name-part></tp:taxon-name></italic> (<tp:taxon-name><tp:taxon-name-part taxon-name-part-type="order">Carnivora</tp:taxon-name-part></tp:taxon-name>: <tp:taxon-name><tp:taxon-name-part taxon-name-part-type="family">Canidae</tp:taxon-name-part></tp:taxon-name>). Mammalian Species 847: 1–7. <ext-link xlink:type="simple" ext-link-type="doi" xlink:href="10.1644/847.1">https://doi.org/10.1644/847.1</ext-link></mixed-citation></ref><ref id="B24"><mixed-citation xmlns:xlink="http://www.w3.org/1999/xlink" xlink:type="simple">
          <person-group><name name-style="western"><surname>Bocchiglieri</surname><given-names>A</given-names></name><name name-style="western"><surname>Mendonça</surname><given-names>AF</given-names></name><name name-style="western"><surname>Henriques</surname><given-names>RPB</given-names></name></person-group> (<year>2010</year>) Composition and diversity of medium and large size mammals in the Cerrado of central Brazil. Biota Neotropica 10(3): 169–176. <ext-link xlink:type="simple" ext-link-type="doi" xlink:href="10.1590/S1676-06032010000300019">https://doi.org/10.1590/S1676-06032010000300019</ext-link></mixed-citation></ref><ref id="B208"><mixed-citation xmlns:xlink="http://www.w3.org/1999/xlink" xlink:type="simple">
          <person-group><name name-style="western"><surname>Ribeiro</surname><given-names>R</given-names></name><name name-style="western"><surname>Bezerra</surname><given-names>AMR</given-names></name><name name-style="western"><surname>Marinho-Filho</surname><given-names>JS</given-names></name></person-group> (<year>2010</year>) Coleções científicas e conservação de mamíferos do Cerrado. Pp. 413–436. In: Diniz IR, Marinho-Filho JS, Machado RB, Cavalcanti R (Eds) Conhecimento científico quantitativo como subsídio para ações de conservação. Thesaurus. Brasília, DF.</mixed-citation></ref><ref id="B176"><mixed-citation xmlns:xlink="http://www.w3.org/1999/xlink" xlink:type="simple">
          <person-group><name name-style="western"><surname>Olifiers</surname><given-names>N</given-names></name><name name-style="western"><surname>Delciellos</surname><given-names>AC</given-names></name></person-group> (<year>2013</year>) New record of <italic><tp:taxon-name><tp:taxon-name-part taxon-name-part-type="genus">Lycalopex</tp:taxon-name-part> <tp:taxon-name-part taxon-name-part-type="species">vetulus</tp:taxon-name-part></tp:taxon-name></italic> (<tp:taxon-name><tp:taxon-name-part taxon-name-part-type="order">Carnivora</tp:taxon-name-part></tp:taxon-name>, <tp:taxon-name><tp:taxon-name-part taxon-name-part-type="family">Canidae</tp:taxon-name-part></tp:taxon-name>) in northeastern Brazil. Oecologia Australis 17(4): 533–537. <ext-link xlink:type="simple" ext-link-type="doi" xlink:href="10.4257/oeco.2013.1704.08">https://doi.org/10.4257/oeco.2013.1704.08</ext-link></mixed-citation></ref><ref id="B48"><mixed-citation xmlns:xlink="http://www.w3.org/1999/xlink" xlink:type="simple">
          <person-group><name name-style="western"><surname>Bubadué</surname><given-names>JM</given-names></name><name name-style="western"><surname>Cáceres</surname><given-names>N</given-names></name><name name-style="western"><surname>Carvalho</surname><given-names>RS</given-names></name><name name-style="western"><surname>Meloro</surname><given-names>C</given-names></name></person-group> (<year>2015</year>) Ecogeographical variation in skull shape of South-American canids: abiotic or biotic processes? Evolutionary Biology. <ext-link xlink:type="simple" ext-link-type="doi" xlink:href="10.1007/s11692-015-9362-3">https://doi.org/10.1007/s11692-015-9362-3</ext-link></mixed-citation></ref><ref id="B53"><mixed-citation xmlns:xlink="http://www.w3.org/1999/xlink" xlink:type="simple">
          <person-group><name name-style="western"><surname>Carmignotto</surname><given-names>AP</given-names></name><name name-style="western"><surname>Aires</surname><given-names>CC</given-names></name></person-group> (<year>2011</year>) Mamíferos não voadores (<tp:taxon-name><tp:taxon-name-part taxon-name-part-type="class">Mammalia</tp:taxon-name-part></tp:taxon-name>) da Estação Ecológica Serra Geral do Tocantins. Biota Neotropica 11: 313–328. <ext-link xlink:type="simple" ext-link-type="doi" xlink:href="10.1590/S1676-06032011000100029">https://doi.org/10.1590/S1676-06032011000100029</ext-link></mixed-citation></ref><ref id="B77"><mixed-citation xmlns:xlink="http://www.w3.org/1999/xlink" xlink:type="simple">
          <person-group><name name-style="western"><surname>Dalponte</surname><given-names>J</given-names></name><name name-style="western"><surname>Courtenay</surname><given-names>O</given-names></name></person-group> (<year>2008</year>) <italic><tp:taxon-name><tp:taxon-name-part taxon-name-part-type="genus">Pseudalopex</tp:taxon-name-part> <tp:taxon-name-part taxon-name-part-type="species">vetulus</tp:taxon-name-part></tp:taxon-name></italic>. The IUCN Red List of Threatened Species 2008: e.T6926A12815527. <ext-link xlink:type="simple" ext-link-type="doi" xlink:href="10.2305/IUCN.UK.2008.RLTS.T6926A12815527.en">https://doi.org/10.2305/IUCN.UK.2008.RLTS.T6926A12815527.en</ext-link> [Downloaded 15 October 2016]</mixed-citation></ref><ref id="B130"><mixed-citation xmlns:xlink="http://www.w3.org/1999/xlink" xlink:type="simple">
          <institution xlink:type="simple">ICMBio-MMA</institution> (<institution xlink:type="simple">Instituto Chico Mendes, Ministério do Meio Ambiemte</institution>) (<year>2016</year>) Executive summary of Brazil red book of threatened species of fauna. Instituto Chico Mendes de Conservação da Biodiversidade. <ext-link xlink:type="simple" ext-link-type="uri" xlink:href="http://www.icmbio.gov.br/portal/images/stories/comunicacao/publicacoes/publicacoes-diversas/dcom_sumario_executivo_livro_vermelho_ed_2016.pdf">http://www.icmbio.gov.br/portal/images/stories/comunicacao/publicacoes/publicacoes-diversas/dcom_sumario_executivo_livro_vermelho_ed_2016.pdf</ext-link> [Accessed on December 19th, 2016]</mixed-citation></ref></ref-list></tp:taxon-treatment>
