# Supplementary material for: The mammalian faunas endemic to the Cerrado and the Caatinga
Source: Zookeys. 2017 Jan 10;(644):105–57. doi: 10.3897/zookeys.644.10827 (PMC5242261; doi:10.3897/zookeys.644.10827)
Supplement: XML Treatment for Galea spixii [file zookeys.644.10827-treatment15.xml]

<!DOCTYPE tp:taxon-treatment
  PUBLIC "-//TaxonX//DTD Taxonomic Treatment Publishing DTD v0 20100105//EN" "tax-treatment-NSO.dtd">
<tp:taxon-treatment xmlns:tp="http://www.plazi.org/taxpub"><tp:treatment-meta><kwd-group><label>Taxon classification</label><kwd><named-content content-type="kingdom">Animalia</named-content></kwd><kwd><named-content content-type="order">Rodentia</named-content></kwd><kwd><named-content content-type="family">Caviidae</named-content></kwd></kwd-group><mixed-citation publication-type="journal"><person-group><name><surname>Gutiérrez</surname><given-names>Eliécer E.</given-names></name><name><surname>Marinho-Filho</surname><given-names>Jader</given-names></name></person-group><article-title>The mammalian faunas endemic to the Cerrado and the Caatinga</article-title><source>Zookeys</source><day>10</day><month>1</month><year>2017</year><volume>2017</volume><issue>644</issue><fpage>105</fpage><lpage>157</lpage><pub-id pub-id-type="doi">10.3897/zookeys.644.10827</pub-id></mixed-citation></tp:treatment-meta><tp:nomenclature><tp:taxon-name>
                <tp:taxon-name-part taxon-name-part-type="genus">Galea</tp:taxon-name-part>
                <tp:taxon-name-part taxon-name-part-type="species">spixii</tp:taxon-name-part>
              </tp:taxon-name><tp:taxon-authority>(Wagler, 1831)</tp:taxon-authority></tp:nomenclature><tp:treatment-sec sec-type="distribution" id="SECID0EPBBG"><title>Distribution.</title><p>
                <italic><tp:taxon-name><tp:taxon-name-part taxon-name-part-type="genus">Galea</tp:taxon-name-part> <tp:taxon-name-part taxon-name-part-type="species">spixii</tp:taxon-name-part></tp:taxon-name></italic> is endemic to the Caatinga, and has been recorded in the Brazilian states of Alagoas, Bahia, Ceará, Minas Gerais, Pará, Pernambuco, São Paulo (<xref ref-type="bibr" rid="B13">Bezerra 2008</xref>, <xref rid="B174" ref-type="bibr">Norgueira et al. 2015</xref>, <xref ref-type="bibr" rid="B81">Dunnum 2015</xref> and references therein).</p></tp:treatment-sec><tp:treatment-sec sec-type="Taxonomy" id="SECID0ELCBG"><title>Taxonomy.</title><p>Some authors have regarded <italic><tp:taxon-name><tp:taxon-name-part taxon-name-part-type="genus">Galea</tp:taxon-name-part> <tp:taxon-name-part taxon-name-part-type="species">spixii</tp:taxon-name-part></tp:taxon-name></italic> and <italic><tp:taxon-name><tp:taxon-name-part taxon-name-part-type="genus">Galea</tp:taxon-name-part> <tp:taxon-name-part taxon-name-part-type="species">flavidens</tp:taxon-name-part></tp:taxon-name></italic> as different species (<xref ref-type="bibr" rid="B84">Ellerman 1941</xref>, <xref ref-type="bibr" rid="B36">Bonvicino et al. 2005</xref>, <xref ref-type="bibr" rid="B266">Weksler and Bonvicino 2008a</xref>, <xref ref-type="bibr" rid="B81">Dunnum 2015</xref>); however the latter species has never been incorporated into a phylogenetic study based on molecular data (e.g., <xref ref-type="bibr" rid="B83">Dunnum and Salazar-Bravo 2010</xref>), and a modern morphological study that included all extant species in the genus did not find differences to distinguish <italic><tp:taxon-name><tp:taxon-name-part taxon-name-part-type="genus">Galea</tp:taxon-name-part> <tp:taxon-name-part taxon-name-part-type="species">flavidens</tp:taxon-name-part></tp:taxon-name></italic> from <italic><tp:taxon-name><tp:taxon-name-part taxon-name-part-type="genus">Galea</tp:taxon-name-part> <tp:taxon-name-part taxon-name-part-type="species">spixii</tp:taxon-name-part></tp:taxon-name></italic> (<xref ref-type="bibr" rid="B13">Bezerra 2008</xref>; but see <xref ref-type="bibr" rid="B40">Bonvicino et al. 2008</xref>). We follow <xref ref-type="bibr" rid="B13">Bezerra (2008)</xref> in treating <italic><tp:taxon-name><tp:taxon-name-part taxon-name-part-type="genus">Galea</tp:taxon-name-part> <tp:taxon-name-part taxon-name-part-type="species">flavidens</tp:taxon-name-part></tp:taxon-name></italic> as a junior synonym of <italic><tp:taxon-name><tp:taxon-name-part taxon-name-part-type="genus">Galea</tp:taxon-name-part> <tp:taxon-name-part taxon-name-part-type="species">spixii</tp:taxon-name-part></tp:taxon-name></italic>. The same author also found that populations <!--PageBreak-->currently referred to as <italic><tp:taxon-name><tp:taxon-name-part taxon-name-part-type="genus">Galea</tp:taxon-name-part> <tp:taxon-name-part taxon-name-part-type="species">spixii</tp:taxon-name-part></tp:taxon-name></italic> actually might be composed by multiple valid species (<xref ref-type="bibr" rid="B13">Bezerra 2008</xref>).</p></tp:treatment-sec><tp:treatment-sec sec-type="conservation status" id="SECID0E4FBG"><title>Conservation status.</title><p>The red list of the <abbrev xmlns:xlink="http://www.w3.org/1999/xlink" content-type="institution" xlink:title="International Union for the Conservation of Nature" id="ABBRID0EDGBG" xlink:type="simple">IUCN</abbrev> ver. 3.1 assigned the category “Least Concern” to <italic><tp:taxon-name><tp:taxon-name-part taxon-name-part-type="genus">Galea</tp:taxon-name-part> <tp:taxon-name-part taxon-name-part-type="species">spixii</tp:taxon-name-part></tp:taxon-name></italic> (see <xref ref-type="bibr" rid="B62">Catzeflis et al. 2016a</xref>). The species was not included in the official list of threatened species of Brazil (<xref ref-type="bibr" rid="B130">ICMBIO-MMA 2016</xref>).</p></tp:treatment-sec><ref-list><ref id="B13"><mixed-citation xmlns:xlink="http://www.w3.org/1999/xlink" xlink:type="simple">
          <person-group><name name-style="western"><surname>Bezerra</surname><given-names>AMR</given-names></name></person-group> (<year>2008</year>) Revisão taxonômica do gênero <italic><tp:taxon-name><tp:taxon-name-part taxon-name-part-type="genus">Galea</tp:taxon-name-part></tp:taxon-name></italic> Meyen, 1832 (<tp:taxon-name><tp:taxon-name-part taxon-name-part-type="order">Rodentia</tp:taxon-name-part></tp:taxon-name>, <tp:taxon-name><tp:taxon-name-part taxon-name-part-type="family">Caviidae</tp:taxon-name-part></tp:taxon-name>, <tp:taxon-name><tp:taxon-name-part taxon-name-part-type="subfamily">Caviinae</tp:taxon-name-part></tp:taxon-name>). Tese do Doutorado [Ph.D. dissertation], Universidade de Brasília, Distrito Federal, Brasília.</mixed-citation></ref><ref id="B174"><mixed-citation xmlns:xlink="http://www.w3.org/1999/xlink" xlink:type="simple">
          <person-group><name name-style="western"><surname>Nogueira</surname><given-names>MR</given-names></name><name name-style="western"><surname>Pol</surname><given-names>A</given-names></name><name name-style="western"><surname>Pessôa</surname><given-names>LM</given-names></name><name name-style="western"><surname>Oliveira</surname><given-names>JA</given-names></name><name name-style="western"><surname>Peracchi</surname><given-names>AL</given-names></name></person-group> (<year>2015</year>) Small mammals (<tp:taxon-name><tp:taxon-name-part taxon-name-part-type="order">Chiroptera</tp:taxon-name-part></tp:taxon-name>, <tp:taxon-name><tp:taxon-name-part taxon-name-part-type="order">Didelphimorphia</tp:taxon-name-part></tp:taxon-name>, and <tp:taxon-name><tp:taxon-name-part taxon-name-part-type="order">Rodentia</tp:taxon-name-part></tp:taxon-name>) from Jaíba, middle Rio São Francisco, northern Minas Gerais State, Brazil. Biota Neotropica 15(2): e20140126. <ext-link xlink:type="simple" ext-link-type="doi" xlink:href="10.1590/1676-06032015012614">https://doi.org/10.1590/1676-06032015012614</ext-link></mixed-citation></ref><ref id="B81"><mixed-citation xmlns:xlink="http://www.w3.org/1999/xlink" xlink:type="simple">
          <person-group><name name-style="western"><surname>Dunnum</surname><given-names>JL</given-names></name></person-group> (<year>2015</year>) Family <tp:taxon-name><tp:taxon-name-part taxon-name-part-type="family">Caviidae</tp:taxon-name-part></tp:taxon-name> G. Fischer, 1817. In: Patton JL, Pardiñas UFJ, D’Elía G (Eds) Mammals of South America (Vol. 2) – Rodents. The University of Chicago Press. Chicago, Illinois, 690–725.</mixed-citation></ref><ref id="B84"><mixed-citation xmlns:xlink="http://www.w3.org/1999/xlink" xlink:type="simple">
          <person-group><name name-style="western"><surname>Ellerman</surname><given-names>JR</given-names></name></person-group> (<year>1941</year>) The families and genera of living rodents. British Museum (Natural History), London 1: 1–689. <ext-link xlink:type="simple" ext-link-type="doi" xlink:href="10.5962/bhl.title.8332">http://dx.doi.org/10.5962/bhl.title.8332</ext-link></mixed-citation></ref><ref id="B36"><mixed-citation xmlns:xlink="http://www.w3.org/1999/xlink" xlink:type="simple">
          <person-group><name name-style="western"><surname>Bonvicino</surname><given-names>CR</given-names></name><name name-style="western"><surname>Lemos</surname><given-names>B</given-names></name><name name-style="western"><surname>Weksler</surname><given-names>M</given-names></name></person-group> (<year>2005</year>) Small mammals of Chapada Dos Veadeiros National Park (Cerrado of central Brazil): ecologic, karyologic, and taxonomic considerations. Brazilian Journal of Biology 65: 395–406. <ext-link xlink:type="simple" ext-link-type="doi" xlink:href="10.1590/S1519-69842005000300004">https://doi.org/10.1590/S1519-69842005000300004</ext-link></mixed-citation></ref><ref id="B266"><mixed-citation xmlns:xlink="http://www.w3.org/1999/xlink" xlink:type="simple">
          <person-group><name name-style="western"><surname>Weksler</surname><given-names>M</given-names></name><name name-style="western"><surname>Bonvicino</surname><given-names>CR</given-names></name></person-group> (<year>2008a</year>) <italic><tp:taxon-name><tp:taxon-name-part taxon-name-part-type="genus">Galea</tp:taxon-name-part> <tp:taxon-name-part taxon-name-part-type="species">flavidens</tp:taxon-name-part></tp:taxon-name></italic>. The IUCN Red List of Threatened Species 2008: e.T8823A12934467. <ext-link xlink:type="simple" ext-link-type="doi" xlink:href="10.2305/IUCN.UK.2008.RLTS.T8823A12934467.en">https://doi.org/10.2305/IUCN.UK.2008.RLTS.T8823A12934467.en</ext-link> [Downloaded 15 October 2016]</mixed-citation></ref><ref id="B83"><mixed-citation xmlns:xlink="http://www.w3.org/1999/xlink" xlink:type="simple">
          <person-group><name name-style="western"><surname>Dunnum</surname><given-names>JL</given-names></name><name name-style="western"><surname>Salazar-Bravo</surname><given-names>J</given-names></name></person-group> (<year>2010</year>) Phylogeny, evolution, and systematics of the <italic><tp:taxon-name><tp:taxon-name-part taxon-name-part-type="genus">Galeamusteloides</tp:taxon-name-part></tp:taxon-name></italic> complex (<tp:taxon-name><tp:taxon-name-part taxon-name-part-type="order">Rodentia</tp:taxon-name-part></tp:taxon-name>: <tp:taxon-name><tp:taxon-name-part taxon-name-part-type="family">Caviidae</tp:taxon-name-part></tp:taxon-name>). Journal of Mammalogy 91: 243–259. <ext-link xlink:type="simple" ext-link-type="doi" xlink:href="10.1644/08-MAMM-A-214R1.1">https://doi.org/10.1644/08-MAMM-A-214R1.1</ext-link></mixed-citation></ref><ref id="B40"><mixed-citation xmlns:xlink="http://www.w3.org/1999/xlink" xlink:type="simple">
          <person-group><name name-style="western"><surname>Bonvicino</surname><given-names>CR</given-names></name><name name-style="western"><surname>Oliveira</surname><given-names>JA</given-names></name><name name-style="western"><surname>D’Andrea</surname><given-names>PS</given-names></name></person-group> (<year>2008</year>) Guia dos roedores do Brasil, com chaves para gêneros baseadas em caracteres externos. Centro Pan-Americano de Febre Aftosa, OPAS/OMS, Rio de Janeiro.</mixed-citation></ref><ref id="B62"><mixed-citation xmlns:xlink="http://www.w3.org/1999/xlink" xlink:type="simple">
          <person-group><name name-style="western"><surname>Catzeflis</surname><given-names>F</given-names></name><name name-style="western"><surname>Patton</surname><given-names>J</given-names></name><name name-style="western"><surname>Percequillo</surname><given-names>A</given-names></name><name name-style="western"><surname>Weksler</surname><given-names>M</given-names></name></person-group> (<year>2016a</year>) <italic><tp:taxon-name><tp:taxon-name-part taxon-name-part-type="genus">Galea</tp:taxon-name-part> <tp:taxon-name-part taxon-name-part-type="species">spixii</tp:taxon-name-part></tp:taxon-name></italic>. The IUCN Red List of Threatened Species 2016: e.T8825A22189453 <ext-link xlink:type="simple" ext-link-type="uri" xlink:href="http://www.iucnredlist.org/details/8825/0">http://www.iucnredlist.org/details/8825/0</ext-link> [Downloaded on 15 October 2016]</mixed-citation></ref><ref id="B130"><mixed-citation xmlns:xlink="http://www.w3.org/1999/xlink" xlink:type="simple">
          <institution xlink:type="simple">ICMBio-MMA</institution> (<institution xlink:type="simple">Instituto Chico Mendes, Ministério do Meio Ambiemte</institution>) (<year>2016</year>) Executive summary of Brazil red book of threatened species of fauna. Instituto Chico Mendes de Conservação da Biodiversidade. <ext-link xlink:type="simple" ext-link-type="uri" xlink:href="http://www.icmbio.gov.br/portal/images/stories/comunicacao/publicacoes/publicacoes-diversas/dcom_sumario_executivo_livro_vermelho_ed_2016.pdf">http://www.icmbio.gov.br/portal/images/stories/comunicacao/publicacoes/publicacoes-diversas/dcom_sumario_executivo_livro_vermelho_ed_2016.pdf</ext-link> [Accessed on December 19th, 2016]</mixed-citation></ref></ref-list></tp:taxon-treatment>
