# Supplementary material for: The mammalian faunas endemic to the Cerrado and the Caatinga
Source: Zookeys. 2017 Jan 10;(644):105–57. doi: 10.3897/zookeys.644.10827 (PMC5242261; doi:10.3897/zookeys.644.10827)
Supplement: XML Treatment for Kerodon rupestris [file zookeys.644.10827-treatment17.xml]

<!DOCTYPE tp:taxon-treatment
  PUBLIC "-//TaxonX//DTD Taxonomic Treatment Publishing DTD v0 20100105//EN" "tax-treatment-NSO.dtd">
<tp:taxon-treatment xmlns:tp="http://www.plazi.org/taxpub"><tp:treatment-meta><kwd-group><label>Taxon classification</label><kwd><named-content content-type="kingdom">Animalia</named-content></kwd><kwd><named-content content-type="order">Rodentia</named-content></kwd><kwd><named-content content-type="family">Caviidae</named-content></kwd></kwd-group><mixed-citation publication-type="journal"><person-group><name><surname>Gutiérrez</surname><given-names>Eliécer E.</given-names></name><name><surname>Marinho-Filho</surname><given-names>Jader</given-names></name></person-group><article-title>The mammalian faunas endemic to the Cerrado and the Caatinga</article-title><source>Zookeys</source><day>10</day><month>1</month><year>2017</year><volume>2017</volume><issue>644</issue><fpage>105</fpage><lpage>157</lpage><pub-id pub-id-type="doi">10.3897/zookeys.644.10827</pub-id></mixed-citation></tp:treatment-meta><tp:nomenclature><tp:taxon-name>
                <tp:taxon-name-part taxon-name-part-type="genus">Kerodon</tp:taxon-name-part>
                <tp:taxon-name-part taxon-name-part-type="species">rupestris</tp:taxon-name-part>
              </tp:taxon-name><tp:taxon-authority>(Wied-Neuwied, 1820)</tp:taxon-authority></tp:nomenclature><tp:treatment-sec sec-type="distribution" id="SECID0EGLBG"><title>Distribution.</title><p>
                <italic><tp:taxon-name><tp:taxon-name-part taxon-name-part-type="genus">Kerodon</tp:taxon-name-part> <tp:taxon-name-part taxon-name-part-type="species">rupestris</tp:taxon-name-part></tp:taxon-name></italic> is endemic to the Caatinga, and has been recorded in the Brazilian states of Alagoas, Bahia, Ceará, Minas Gerais, Paraiba, and Pernambuco (<xref ref-type="bibr" rid="B166">Moojen et al. 1997</xref>, <xref ref-type="bibr" rid="B139">Lessa et al. 2005</xref>, <xref ref-type="bibr" rid="B81">Dunnum 2015</xref> and references therein). Indications of the species presence in the Cerrado (e.g., <xref ref-type="bibr" rid="B150">Marinho-Filho et al. 2002</xref>, <xref ref-type="bibr" rid="B56">Carmignotto et al. 2012</xref>) do not seem to be supported by voucher specimens.</p></tp:treatment-sec><tp:treatment-sec sec-type="conservation status" id="SECID0EKMBG"><title>Conservation status.</title><p>The red list of the <abbrev xmlns:xlink="http://www.w3.org/1999/xlink" content-type="institution" xlink:title="International Union for the Conservation of Nature" id="ABBRID0EQMBG" xlink:type="simple">IUCN</abbrev> ver 3.1 assigned the category “Least Concern” to <italic><tp:taxon-name><tp:taxon-name-part taxon-name-part-type="genus">Kerodon</tp:taxon-name-part> <tp:taxon-name-part taxon-name-part-type="species">rupestris</tp:taxon-name-part></tp:taxon-name></italic> (see <xref ref-type="bibr" rid="B63">Catzeflis et al. 2016b</xref>). The species appears in the official list of threatened species of Brazil with the category “Vulnerable” (<xref ref-type="bibr" rid="B130">ICMBIO-MMA 2016</xref>).</p></tp:treatment-sec><ref-list><ref id="B166"><mixed-citation xmlns:xlink="http://www.w3.org/1999/xlink" xlink:type="simple">
          <person-group><name name-style="western"><surname>Moojen</surname><given-names>J</given-names></name><name name-style="western"><surname>Locks</surname><given-names>M</given-names></name><name name-style="western"><surname>Langguth</surname><given-names>A</given-names></name></person-group> (<year>1997</year>) A new species of <italic><tp:taxon-name><tp:taxon-name-part taxon-name-part-type="genus">Kerodon</tp:taxon-name-part></tp:taxon-name></italic>, Cuvier, 1825 from the State of Goiás, Brazil (<tp:taxon-name><tp:taxon-name-part taxon-name-part-type="class">Mammalia</tp:taxon-name-part></tp:taxon-name>, <tp:taxon-name><tp:taxon-name-part taxon-name-part-type="order">Rodentia</tp:taxon-name-part></tp:taxon-name>, <tp:taxon-name><tp:taxon-name-part taxon-name-part-type="family">Caviidae</tp:taxon-name-part></tp:taxon-name>). Boletim do Museu Nacional, Nova Série Zoologia 377: 1–10.</mixed-citation></ref><ref id="B139"><mixed-citation xmlns:xlink="http://www.w3.org/1999/xlink" xlink:type="simple">
          <person-group><name name-style="western"><surname>Lessa</surname><given-names>G</given-names></name><name name-style="western"><surname>Gonçalves</surname><given-names>PB</given-names></name><name name-style="western"><surname>Pessôa</surname><given-names>LM</given-names></name></person-group> (<year>2005</year>) Variação geográfica em caracteres cranianos quantitativos de <italic><tp:taxon-name><tp:taxon-name-part taxon-name-part-type="genus">Kerodon</tp:taxon-name-part> <tp:taxon-name-part taxon-name-part-type="species">rupestris</tp:taxon-name-part></tp:taxon-name></italic> (Wied, 1820) (<tp:taxon-name><tp:taxon-name-part taxon-name-part-type="order">Rodentia</tp:taxon-name-part></tp:taxon-name>, <tp:taxon-name><tp:taxon-name-part taxon-name-part-type="family">Caviidae</tp:taxon-name-part></tp:taxon-name>). Arquivos do Museu Nacional, Rio de Janeiro 63: 75–88. <ext-link xlink:type="simple" ext-link-type="doi" xlink:href="10.1515/MAMM.2006.013">https://doi.org/10.1515/MAMM.2006.013</ext-link></mixed-citation></ref><ref id="B81"><mixed-citation xmlns:xlink="http://www.w3.org/1999/xlink" xlink:type="simple">
          <person-group><name name-style="western"><surname>Dunnum</surname><given-names>JL</given-names></name></person-group> (<year>2015</year>) Family <tp:taxon-name><tp:taxon-name-part taxon-name-part-type="family">Caviidae</tp:taxon-name-part></tp:taxon-name> G. Fischer, 1817. In: Patton JL, Pardiñas UFJ, D’Elía G (Eds) Mammals of South America (Vol. 2) – Rodents. The University of Chicago Press. Chicago, Illinois, 690–725.</mixed-citation></ref><ref id="B150"><mixed-citation xmlns:xlink="http://www.w3.org/1999/xlink" xlink:type="simple">
          <person-group><name name-style="western"><surname>Marinho-Filho</surname><given-names>J</given-names></name><name name-style="western"><surname>Rodrigues</surname><given-names>FHG</given-names></name><name name-style="western"><surname>Juarez</surname><given-names>KM</given-names></name></person-group> (<year>2002</year>) The Cerrado mammals: diversity, ecology, and natural history.” In: Oliveira PS, Marquis RJ (Eds) The Cerrados of Brazil: Ecology and Natural History of a Neotropical Savanna. Columbia University Press, New York, 266–286. <ext-link xlink:type="simple" ext-link-type="doi" xlink:href="10.7312/oliv12042-013">https://doi.org/10.7312/oliv12042-013</ext-link></mixed-citation></ref><ref id="B56"><mixed-citation xmlns:xlink="http://www.w3.org/1999/xlink" xlink:type="simple">
          <person-group><name name-style="western"><surname>Carmignotto</surname><given-names>AP</given-names></name><name name-style="western"><surname>de Vivo</surname><given-names>M</given-names></name><name name-style="western"><surname>Langguth</surname><given-names>A</given-names></name></person-group> (<year>2012</year>) Mammals of the Cerrado and Caatinga: distribution patterns of the tropical open biomes of Central South América. In: Patterson BD, Costa LP (Eds) Bones, clones, and biomes: the history and geography of Recent Neotropical mammals. University of Chicago Press, Chicago, Illinois, 203–229. <ext-link xlink:type="simple" ext-link-type="doi" xlink:href="10.7208/chicago/9780226649214.003.0010">https://doi.org/10.7208/chicago/9780226649214.003.0010</ext-link></mixed-citation></ref><ref id="B63"><mixed-citation xmlns:xlink="http://www.w3.org/1999/xlink" xlink:type="simple">
          <person-group><name name-style="western"><surname>Catzeflis</surname><given-names>F</given-names></name><name name-style="western"><surname>Patton</surname><given-names>J</given-names></name><name name-style="western"><surname>Percequillo</surname><given-names>A</given-names></name><name name-style="western"><surname>Weksler</surname><given-names>M</given-names></name></person-group> (<year>2016b</year>) <italic><tp:taxon-name><tp:taxon-name-part taxon-name-part-type="genus">Kerodon</tp:taxon-name-part> <tp:taxon-name-part taxon-name-part-type="species">rupestris</tp:taxon-name-part></tp:taxon-name></italic>. The IUCN Red List of Threatened Species 2016: e.T10988A22190269 <ext-link xlink:type="simple" ext-link-type="uri" xlink:href="http://www.iucnredlist.org/details/10988/0">http://www.iucnredlist.org/details/10988/0</ext-link> [Downloaded on 15 October 2016]</mixed-citation></ref><ref id="B130"><mixed-citation xmlns:xlink="http://www.w3.org/1999/xlink" xlink:type="simple">
          <institution xlink:type="simple">ICMBio-MMA</institution> (<institution xlink:type="simple">Instituto Chico Mendes, Ministério do Meio Ambiemte</institution>) (<year>2016</year>) Executive summary of Brazil red book of threatened species of fauna. Instituto Chico Mendes de Conservação da Biodiversidade. <ext-link xlink:type="simple" ext-link-type="uri" xlink:href="http://www.icmbio.gov.br/portal/images/stories/comunicacao/publicacoes/publicacoes-diversas/dcom_sumario_executivo_livro_vermelho_ed_2016.pdf">http://www.icmbio.gov.br/portal/images/stories/comunicacao/publicacoes/publicacoes-diversas/dcom_sumario_executivo_livro_vermelho_ed_2016.pdf</ext-link> [Accessed on December 19th, 2016]</mixed-citation></ref></ref-list></tp:taxon-treatment>
