# Supplementary material for: The mammalian faunas endemic to the Cerrado and the Caatinga
Source: Zookeys. 2017 Jan 10;(644):105–57. doi: 10.3897/zookeys.644.10827 (PMC5242261; doi:10.3897/zookeys.644.10827)
Supplement: XML Treatment for Oxymycterus delator [file zookeys.644.10827-treatment21.xml]

<!DOCTYPE tp:taxon-treatment
  PUBLIC "-//TaxonX//DTD Taxonomic Treatment Publishing DTD v0 20100105//EN" "tax-treatment-NSO.dtd">
<tp:taxon-treatment xmlns:tp="http://www.plazi.org/taxpub"><tp:treatment-meta><kwd-group><label>Taxon classification</label><kwd><named-content content-type="kingdom">Animalia</named-content></kwd><kwd><named-content content-type="order">Rodentia</named-content></kwd><kwd><named-content content-type="family">Cricetidae</named-content></kwd></kwd-group><mixed-citation publication-type="journal"><person-group><name><surname>Gutiérrez</surname><given-names>Eliécer E.</given-names></name><name><surname>Marinho-Filho</surname><given-names>Jader</given-names></name></person-group><article-title>The mammalian faunas endemic to the Cerrado and the Caatinga</article-title><source>Zookeys</source><day>10</day><month>1</month><year>2017</year><volume>2017</volume><issue>644</issue><fpage>105</fpage><lpage>157</lpage><pub-id pub-id-type="doi">10.3897/zookeys.644.10827</pub-id></mixed-citation></tp:treatment-meta><tp:nomenclature><tp:taxon-name>
                <tp:taxon-name-part taxon-name-part-type="genus">Oxymycterus</tp:taxon-name-part>
                <tp:taxon-name-part taxon-name-part-type="species">delator</tp:taxon-name-part>
              </tp:taxon-name><tp:taxon-authority>Thomas, 1903</tp:taxon-authority></tp:nomenclature><tp:treatment-sec sec-type="distribution" id="SECID0EXWBG"><title>Distribution.</title><p>
                <italic><tp:taxon-name><tp:taxon-name-part taxon-name-part-type="genus">Oxymycterus</tp:taxon-name-part> <tp:taxon-name-part taxon-name-part-type="species">delator</tp:taxon-name-part></tp:taxon-name></italic> is endemic to the Cerrado and the Caatinga, and has been recorded in the Brazilian states of Bahia, Ceará, Goiás, Mato Grosso, Mato Grosso do Sul, Minas Gerais, Paraná, Piauí, São Paulo, and Tocantins, and in the Distrito Federal; and in the Paraguayan departments of Canindeyú and Paraguarí (<xref ref-type="bibr" rid="B87">Emmons 1999</xref>, <xref ref-type="bibr" rid="B126">Hoffmann et al. 2002</xref>, <xref ref-type="bibr" rid="B9">Andrade et al. 2004</xref>, <xref ref-type="bibr" rid="B36">Bonvicino et al. 2005</xref>, <xref ref-type="bibr" rid="B40">2008</xref>, <xref ref-type="bibr" rid="B37">2012</xref>, <xref ref-type="bibr" rid="B35">2014</xref>, <xref ref-type="bibr" rid="B47">Bruna et al. 2010</xref>, <xref ref-type="bibr" rid="B208">Ribeiro et al. 2010</xref>, <xref ref-type="bibr" rid="B53">Carmignotto and Aires 2011</xref>, <xref ref-type="bibr" rid="B183">Owen 2013</xref>, <xref ref-type="bibr" rid="B114">Gurgel-Filho et al. 2015</xref>, <xref ref-type="bibr" rid="B179">Oliveira and Gonçalves 2015</xref>, <xref ref-type="bibr" rid="B244">Stumpp et al. 2016</xref>). It has been indicated that the species occurs also in the Chaco biome (<xref ref-type="bibr" rid="B56">Carmignotto et al. 2012</xref>), but we are not aware of reported specimens that support this notion. <xref ref-type="bibr" rid="B75">D’Elía et al. (2008)</xref> noted that in Paraguay the species is restricted to the Oriental Region (east of the Paraguay River), where areas with Chaco’s physiognomy are absent and, instead, isolated patches of Cerrado can be found (<xref ref-type="bibr" rid="B183">Owen 2013</xref>).</p></tp:treatment-sec><tp:treatment-sec sec-type="conservation status" id="SECID0ELZBG"><title>Conservation status.</title><p>The red list of the <abbrev xmlns:xlink="http://www.w3.org/1999/xlink" content-type="institution" xlink:title="International Union for the Conservation of Nature" id="ABBRID0ERZBG" xlink:type="simple">IUCN</abbrev> ver. 3.1 assigned the category “Least Concern” to <italic><tp:taxon-name><tp:taxon-name-part taxon-name-part-type="genus">Oxymycterus</tp:taxon-name-part> <tp:taxon-name-part taxon-name-part-type="species">delator</tp:taxon-name-part></tp:taxon-name></italic> (see <xref ref-type="bibr" rid="B189">Patterson et al. 2008</xref>). The species was not included in the official list of threatened species of Brazil (<xref ref-type="bibr" rid="B130">ICMBIO-MMA 2016</xref>).</p></tp:treatment-sec><ref-list><ref id="B87"><mixed-citation xmlns:xlink="http://www.w3.org/1999/xlink" xlink:type="simple">
          <person-group><name name-style="western"><surname>Emmons</surname><given-names>LH</given-names></name></person-group> (<year>1999</year>) Two new species of <italic><tp:taxon-name><tp:taxon-name-part taxon-name-part-type="genus">Juscelinomys</tp:taxon-name-part></tp:taxon-name></italic> (<tp:taxon-name><tp:taxon-name-part taxon-name-part-type="order">Rodentia</tp:taxon-name-part></tp:taxon-name>: <tp:taxon-name><tp:taxon-name-part taxon-name-part-type="family">Muridae</tp:taxon-name-part></tp:taxon-name>) from Bolivia. American Museum Novitates 3280: 1–15. <ext-link xlink:type="simple" ext-link-type="uri" xlink:href="http://hdl.handle.net/2246/3026">http://hdl.handle.net/2246/3026</ext-link></mixed-citation></ref><ref id="B126"><mixed-citation xmlns:xlink="http://www.w3.org/1999/xlink" xlink:type="simple">
          <person-group><name name-style="western"><surname>Hoffmann</surname><given-names>FG</given-names></name><name name-style="western"><surname>Lessa</surname><given-names>EP</given-names></name><name name-style="western"><surname>Smith</surname><given-names>MF</given-names></name></person-group> (<year>2002</year>) Systematics of <italic><tp:taxon-name><tp:taxon-name-part taxon-name-part-type="genus">Oxymycterus</tp:taxon-name-part></tp:taxon-name></italic> with the description of a new species from Uruguay. Journal of Mammalogy 83: 408–420. <ext-link xlink:type="simple" ext-link-type="doi" xlink:href="10.1644/1545-1542(2002)083%3C0408:SOOWDO%3E2.0.CO;2">https://doi.org/10.1644/1545-1542(2002)083&lt;0408:SOOWDO&gt;2.0.CO;2</ext-link></mixed-citation></ref><ref id="B9"><mixed-citation xmlns:xlink="http://www.w3.org/1999/xlink" xlink:type="simple">
          <person-group><name name-style="western"><surname>Andrade</surname><given-names>AFB</given-names></name><name name-style="western"><surname>Bonvicino</surname><given-names>CR</given-names></name><name name-style="western"><surname>Briani</surname><given-names>DC</given-names></name><name name-style="western"><surname>Kasahara</surname><given-names>S</given-names></name></person-group> (<year>2004</year>) Karyologic diversification and phylogenetic relationships of the genus <italic><tp:taxon-name><tp:taxon-name-part taxon-name-part-type="genus">Thalpomys</tp:taxon-name-part></tp:taxon-name></italic> (<tp:taxon-name><tp:taxon-name-part taxon-name-part-type="order">Rodentia</tp:taxon-name-part></tp:taxon-name>, <tp:taxon-name><tp:taxon-name-part taxon-name-part-type="subfamily">Sigmodontinae</tp:taxon-name-part></tp:taxon-name>). Acta Theriologica 49: 181–190.</mixed-citation></ref><ref id="B36"><mixed-citation xmlns:xlink="http://www.w3.org/1999/xlink" xlink:type="simple">
          <person-group><name name-style="western"><surname>Bonvicino</surname><given-names>CR</given-names></name><name name-style="western"><surname>Lemos</surname><given-names>B</given-names></name><name name-style="western"><surname>Weksler</surname><given-names>M</given-names></name></person-group> (<year>2005</year>) Small mammals of Chapada Dos Veadeiros National Park (Cerrado of central Brazil): ecologic, karyologic, and taxonomic considerations. Brazilian Journal of Biology 65: 395–406. <ext-link xlink:type="simple" ext-link-type="doi" xlink:href="10.1590/S1519-69842005000300004">https://doi.org/10.1590/S1519-69842005000300004</ext-link></mixed-citation></ref><ref id="B40"><mixed-citation xmlns:xlink="http://www.w3.org/1999/xlink" xlink:type="simple">
          <person-group><name name-style="western"><surname>Bonvicino</surname><given-names>CR</given-names></name><name name-style="western"><surname>Oliveira</surname><given-names>JA</given-names></name><name name-style="western"><surname>D’Andrea</surname><given-names>PS</given-names></name></person-group> (<year>2008</year>) Guia dos roedores do Brasil, com chaves para gêneros baseadas em caracteres externos. Centro Pan-Americano de Febre Aftosa, OPAS/OMS, Rio de Janeiro.</mixed-citation></ref><ref id="B37"><mixed-citation xmlns:xlink="http://www.w3.org/1999/xlink" xlink:type="simple">
          <person-group><name name-style="western"><surname>Bonvicino</surname><given-names>CR</given-names></name><name name-style="western"><surname>Lindbergh</surname><given-names>SM</given-names></name><name name-style="western"><surname>Faria</surname><given-names>MB</given-names></name><name name-style="western"><surname>Bezerra</surname><given-names>AMR</given-names></name></person-group> (<year>2012</year>) The eastern boundary of the Brazilian Cerrado: a hotspot region. Zoological Studies 51: 1207–1218.</mixed-citation></ref><ref id="B35"><mixed-citation xmlns:xlink="http://www.w3.org/1999/xlink" xlink:type="simple">
          <person-group><name name-style="western"><surname>Bonvicino</surname><given-names>CR</given-names></name><name name-style="western"><surname>Lazar</surname><given-names>A</given-names></name><name name-style="western"><surname>Corrêa</surname><given-names>MMO</given-names></name><name name-style="western"><surname>Weksler</surname><given-names>M</given-names></name><name name-style="western"><surname>Paula</surname><given-names>AC</given-names></name><name name-style="western"><surname>Bezerra</surname><given-names>AMR</given-names></name></person-group> (<year>2014</year>) Conservation units in the core area of the Cerrado domain: an overview on the small nonvolant mammals (<tp:taxon-name><tp:taxon-name-part taxon-name-part-type="order">Rodentia</tp:taxon-name-part></tp:taxon-name> and <tp:taxon-name><tp:taxon-name-part taxon-name-part-type="order">Didelphimorphia</tp:taxon-name-part></tp:taxon-name>). Heringeriana 8: 202–220.</mixed-citation></ref><ref id="B47"><mixed-citation xmlns:xlink="http://www.w3.org/1999/xlink" xlink:type="simple">
          <person-group><name name-style="western"><surname>Bruna</surname><given-names>EM</given-names></name><name name-style="western"><surname>Guimarães</surname><given-names>JF</given-names></name><name name-style="western"><surname>Lopes</surname><given-names>CT</given-names></name><name name-style="western"><surname>Duarte</surname><given-names>P</given-names></name><name name-style="western"><surname>Gomes</surname><given-names>ACL</given-names></name><name name-style="western"><surname>Belentani</surname><given-names>SCS</given-names></name><name name-style="western"><surname>Pacheco</surname><given-names>R</given-names></name><name name-style="western"><surname>Facure</surname><given-names>KG</given-names></name><name name-style="western"><surname>Lemos</surname><given-names>FG</given-names></name><name name-style="western"><surname>Vasconcelos</surname><given-names>HL</given-names></name></person-group> (<year>2010</year>) <tp:taxon-name><tp:taxon-name-part taxon-name-part-type="class">Mammalia</tp:taxon-name-part></tp:taxon-name>, Estação Ecológica do Panga, a Cerrado protected area in Minas Gerais state, Brazil. Check List 6: 668–675. <ext-link xlink:type="simple" ext-link-type="doi" xlink:href="10.15560/6.4.668">https://doi.org/10.15560/6.4.668</ext-link></mixed-citation></ref><ref id="B208"><mixed-citation xmlns:xlink="http://www.w3.org/1999/xlink" xlink:type="simple">
          <person-group><name name-style="western"><surname>Ribeiro</surname><given-names>R</given-names></name><name name-style="western"><surname>Bezerra</surname><given-names>AMR</given-names></name><name name-style="western"><surname>Marinho-Filho</surname><given-names>JS</given-names></name></person-group> (<year>2010</year>) Coleções científicas e conservação de mamíferos do Cerrado. Pp. 413–436. In: Diniz IR, Marinho-Filho JS, Machado RB, Cavalcanti R (Eds) Conhecimento científico quantitativo como subsídio para ações de conservação. Thesaurus. Brasília, DF.</mixed-citation></ref><ref id="B53"><mixed-citation xmlns:xlink="http://www.w3.org/1999/xlink" xlink:type="simple">
          <person-group><name name-style="western"><surname>Carmignotto</surname><given-names>AP</given-names></name><name name-style="western"><surname>Aires</surname><given-names>CC</given-names></name></person-group> (<year>2011</year>) Mamíferos não voadores (<tp:taxon-name><tp:taxon-name-part taxon-name-part-type="class">Mammalia</tp:taxon-name-part></tp:taxon-name>) da Estação Ecológica Serra Geral do Tocantins. Biota Neotropica 11: 313–328. <ext-link xlink:type="simple" ext-link-type="doi" xlink:href="10.1590/S1676-06032011000100029">https://doi.org/10.1590/S1676-06032011000100029</ext-link></mixed-citation></ref><ref id="B183"><mixed-citation xmlns:xlink="http://www.w3.org/1999/xlink" xlink:type="simple">
          <person-group><name name-style="western"><surname>Owen</surname><given-names>RD</given-names></name></person-group> (<year>2013</year>) Ecology of small terrestrial mammals in an isolated cerrado patch, eastern Paraguay: communities, species, and effects of ENSO, precipitation, and fire. Mastozoología Neotropical 20(1): 97–112.</mixed-citation></ref><ref id="B114"><mixed-citation xmlns:xlink="http://www.w3.org/1999/xlink" xlink:type="simple">
          <person-group><name name-style="western"><surname>Gurgel-Filho</surname><given-names>NM</given-names></name><name name-style="western"><surname>Feijó</surname><given-names>A</given-names></name><name name-style="western"><surname>Langguth</surname><given-names>A</given-names></name></person-group> (<year>2015</year>) Pequenos mamíferos do Ceará (marsupiais, morcegos e roedores sigmodontíneos) com discussão taxonômica de algumas espécies. Revista Nordestina de Biologia 23(2): 3–150. <ext-link xlink:type="simple" ext-link-type="uri" xlink:href="http://www.biblionline.ufpb.br/ojs/index.php/revnebio/article/view/25904">http://www.biblionline.ufpb.br/ojs/index.php/revnebio/article/view/25904</ext-link></mixed-citation></ref><ref id="B179"><mixed-citation xmlns:xlink="http://www.w3.org/1999/xlink" xlink:type="simple">
          <person-group><name name-style="western"><surname>Oliveira</surname><given-names>JA</given-names></name><name name-style="western"><surname>Gonçalves</surname><given-names>PR</given-names></name></person-group> (<year>2015</year>) Genus <italic><tp:taxon-name><tp:taxon-name-part taxon-name-part-type="genus">Oxymycterus</tp:taxon-name-part></tp:taxon-name></italic> Water house, 1837. In: Patton JL, Pardiñas UFJ, D’Elía G (Eds) Mammals of South America (Vol. 2) – Rodents. The University of Chicago Press, Chicago, 247–268.</mixed-citation></ref><ref id="B244"><mixed-citation xmlns:xlink="http://www.w3.org/1999/xlink" xlink:type="simple">
          <person-group><name name-style="western"><surname>Stumpp</surname><given-names>R</given-names></name><name name-style="western"><surname>Nascimento-Costa</surname><given-names>MC</given-names></name><name name-style="western"><surname>Boroni</surname><given-names>NL</given-names></name><name name-style="western"><surname>Duarte</surname><given-names>TS</given-names></name><name name-style="western"><surname>Lessa</surname><given-names>G</given-names></name></person-group> (<year>2016</year>) Contributions to the knowledge of small mammals (<tp:taxon-name><tp:taxon-name-part taxon-name-part-type="class">Mammalia</tp:taxon-name-part></tp:taxon-name>) from northwestern Minas Gerais, Brazil. Boletim do Museu de Biologia Mello Leitão, nova série 38(1): 1–21.</mixed-citation></ref><ref id="B56"><mixed-citation xmlns:xlink="http://www.w3.org/1999/xlink" xlink:type="simple">
          <person-group><name name-style="western"><surname>Carmignotto</surname><given-names>AP</given-names></name><name name-style="western"><surname>de Vivo</surname><given-names>M</given-names></name><name name-style="western"><surname>Langguth</surname><given-names>A</given-names></name></person-group> (<year>2012</year>) Mammals of the Cerrado and Caatinga: distribution patterns of the tropical open biomes of Central South América. In: Patterson BD, Costa LP (Eds) Bones, clones, and biomes: the history and geography of Recent Neotropical mammals. University of Chicago Press, Chicago, Illinois, 203–229. <ext-link xlink:type="simple" ext-link-type="doi" xlink:href="10.7208/chicago/9780226649214.003.0010">https://doi.org/10.7208/chicago/9780226649214.003.0010</ext-link></mixed-citation></ref><ref id="B75"><mixed-citation xmlns:xlink="http://www.w3.org/1999/xlink" xlink:type="simple">
          <person-group><name name-style="western"><surname>D’Elía</surname><given-names>G</given-names></name><name name-style="western"><surname>Mora</surname><given-names>I</given-names></name><name name-style="western"><surname>Myers</surname><given-names>P</given-names></name><name name-style="western"><surname>Owen</surname><given-names>RD</given-names></name></person-group> (<year>2008</year>) New and noteworthy records of <tp:taxon-name><tp:taxon-name-part taxon-name-part-type="order">Rodentia</tp:taxon-name-part></tp:taxon-name> (<tp:taxon-name><tp:taxon-name-part taxon-name-part-type="family">Erethizontidae</tp:taxon-name-part></tp:taxon-name>, <tp:taxon-name><tp:taxon-name-part taxon-name-part-type="family">Sciuridae</tp:taxon-name-part></tp:taxon-name>, and <tp:taxon-name><tp:taxon-name-part taxon-name-part-type="family">Cricetidae</tp:taxon-name-part></tp:taxon-name>) from Paraguay. Zootaxa 1784: 39–57.</mixed-citation></ref><ref id="B189"><mixed-citation xmlns:xlink="http://www.w3.org/1999/xlink" xlink:type="simple">
          <person-group><name name-style="western"><surname>Patterson</surname><given-names>BD</given-names></name><name name-style="western"><surname>D’Elia</surname><given-names>G</given-names></name><name name-style="western"><surname>Pardinas</surname><given-names>U</given-names></name><name name-style="western"><surname>Teta</surname><given-names>P</given-names></name></person-group> (<year>2008</year>) <italic><tp:taxon-name><tp:taxon-name-part taxon-name-part-type="genus">Oxymycterus</tp:taxon-name-part> <tp:taxon-name-part taxon-name-part-type="species">delator</tp:taxon-name-part></tp:taxon-name></italic>. The IUCN Red List of Threatened Species 2008: e.T15784A5156986. <ext-link xlink:type="simple" ext-link-type="doi" xlink:href="10.2305/IUCN.UK.2008.RLTS.T15784A5156986.en">https://doi.org/10.2305/IUCN.UK.2008.RLTS.T15784A5156986.en</ext-link> [Downloaded 15 October 2016]</mixed-citation></ref><ref id="B130"><mixed-citation xmlns:xlink="http://www.w3.org/1999/xlink" xlink:type="simple">
          <institution xlink:type="simple">ICMBio-MMA</institution> (<institution xlink:type="simple">Instituto Chico Mendes, Ministério do Meio Ambiemte</institution>) (<year>2016</year>) Executive summary of Brazil red book of threatened species of fauna. Instituto Chico Mendes de Conservação da Biodiversidade. <ext-link xlink:type="simple" ext-link-type="uri" xlink:href="http://www.icmbio.gov.br/portal/images/stories/comunicacao/publicacoes/publicacoes-diversas/dcom_sumario_executivo_livro_vermelho_ed_2016.pdf">http://www.icmbio.gov.br/portal/images/stories/comunicacao/publicacoes/publicacoes-diversas/dcom_sumario_executivo_livro_vermelho_ed_2016.pdf</ext-link> [Accessed on December 19th, 2016]</mixed-citation></ref></ref-list></tp:taxon-treatment>
