# Supplementary material for: The mammalian faunas endemic to the Cerrado and the Caatinga
Source: Zookeys. 2017 Jan 10;(644):105–57. doi: 10.3897/zookeys.644.10827 (PMC5242261; doi:10.3897/zookeys.644.10827)
Supplement: XML Treatment for Thalpomys lasiotis [file zookeys.644.10827-treatment23.xml]

<!DOCTYPE tp:taxon-treatment
  PUBLIC "-//TaxonX//DTD Taxonomic Treatment Publishing DTD v0 20100105//EN" "tax-treatment-NSO.dtd">
<tp:taxon-treatment xmlns:tp="http://www.plazi.org/taxpub"><tp:treatment-meta><kwd-group><label>Taxon classification</label><kwd><named-content content-type="kingdom">Animalia</named-content></kwd><kwd><named-content content-type="order">Rodentia</named-content></kwd><kwd><named-content content-type="family">Cricetidae</named-content></kwd></kwd-group><mixed-citation publication-type="journal"><person-group><name><surname>Gutiérrez</surname><given-names>Eliécer E.</given-names></name><name><surname>Marinho-Filho</surname><given-names>Jader</given-names></name></person-group><article-title>The mammalian faunas endemic to the Cerrado and the Caatinga</article-title><source>Zookeys</source><day>10</day><month>1</month><year>2017</year><volume>2017</volume><issue>644</issue><fpage>105</fpage><lpage>157</lpage><pub-id pub-id-type="doi">10.3897/zookeys.644.10827</pub-id></mixed-citation></tp:treatment-meta><tp:nomenclature><tp:taxon-name>
                <tp:taxon-name-part taxon-name-part-type="genus">Thalpomys</tp:taxon-name-part>
                <tp:taxon-name-part taxon-name-part-type="species">lasiotis</tp:taxon-name-part>
              </tp:taxon-name><tp:taxon-authority>Thomas, 1916</tp:taxon-authority></tp:nomenclature><tp:treatment-sec sec-type="distribution" id="SECID0ET5BG"><title>Distribution.</title><p>
                <italic><tp:taxon-name><tp:taxon-name-part taxon-name-part-type="genus">Thalpomys</tp:taxon-name-part> <tp:taxon-name-part taxon-name-part-type="species">lasiotis</tp:taxon-name-part></tp:taxon-name></italic> is endemic to the Cerrado, and has been recorded in the Brazilian states of Bahia, Minas Gerais, Rondônia, and São Paulo, and in the Distrito Federal (<xref ref-type="bibr" rid="B123">Hershkovitz 1990a</xref>, <xref ref-type="bibr" rid="B208">Ribeiro et al. 2010</xref>, <xref ref-type="bibr" rid="B209">2011</xref>, <xref ref-type="bibr" rid="B214">Rocha et al. 2011a</xref>, <xref ref-type="bibr" rid="B187">Pardiñas and Teta 2015</xref>).</p></tp:treatment-sec><tp:treatment-sec sec-type="conservation status" id="SECID0EX6BG"><title>Conservation status.</title><p>The red list of the <abbrev xmlns:xlink="http://www.w3.org/1999/xlink" content-type="institution" xlink:title="International Union for the Conservation of Nature" id="ABBRID0E46BG" xlink:type="simple">IUCN</abbrev> ver 3.1 assigned the category “Least Concern” to <italic><tp:taxon-name><tp:taxon-name-part taxon-name-part-type="genus">Thalpomys</tp:taxon-name-part> <tp:taxon-name-part taxon-name-part-type="species">lasiotis</tp:taxon-name-part></tp:taxon-name></italic> (see <xref ref-type="bibr" rid="B153">Marinho-Filho et al. 2016b</xref>). The species appears in the official list of threatened species of Brazil with the category “Endangered” (<xref ref-type="bibr" rid="B130">ICMBIO-MMA 2016</xref>).</p></tp:treatment-sec><ref-list><ref id="B123"><mixed-citation xmlns:xlink="http://www.w3.org/1999/xlink" xlink:type="simple">
          <person-group><name name-style="western"><surname>Hershkovitz</surname><given-names>P</given-names></name></person-group> (<year>1990a</year>) The Brazilian rodent genus <italic><tp:taxon-name><tp:taxon-name-part taxon-name-part-type="genus">Thalpomys</tp:taxon-name-part></tp:taxon-name></italic> (<tp:taxon-name><tp:taxon-name-part taxon-name-part-type="subfamily">Sigmodontinae</tp:taxon-name-part></tp:taxon-name>, <tp:taxon-name><tp:taxon-name-part taxon-name-part-type="family">Cricetidae</tp:taxon-name-part></tp:taxon-name>) with a description of a new species. Journal of Natural History 24: 763–783. <ext-link xlink:type="simple" ext-link-type="doi" xlink:href="10.1080/00222939000770531">https://doi.org/10.1080/00222939000770531</ext-link></mixed-citation></ref><ref id="B208"><mixed-citation xmlns:xlink="http://www.w3.org/1999/xlink" xlink:type="simple">
          <person-group><name name-style="western"><surname>Ribeiro</surname><given-names>R</given-names></name><name name-style="western"><surname>Bezerra</surname><given-names>AMR</given-names></name><name name-style="western"><surname>Marinho-Filho</surname><given-names>JS</given-names></name></person-group> (<year>2010</year>) Coleções científicas e conservação de mamíferos do Cerrado. Pp. 413–436. In: Diniz IR, Marinho-Filho JS, Machado RB, Cavalcanti R (Eds) Conhecimento científico quantitativo como subsídio para ações de conservação. Thesaurus. Brasília, DF.</mixed-citation></ref><ref id="B209"><mixed-citation xmlns:xlink="http://www.w3.org/1999/xlink" xlink:type="simple">
          <person-group><name name-style="western"><surname>Ribeiro</surname><given-names>R</given-names></name><name name-style="western"><surname>Rocha</surname><given-names>CR</given-names></name><name name-style="western"><surname>Marinho-Filho</surname><given-names>J</given-names></name></person-group> (<year>2011</year>) Natural history and demography of <italic><tp:taxon-name><tp:taxon-name-part taxon-name-part-type="genus">Thalpomys</tp:taxon-name-part> <tp:taxon-name-part taxon-name-part-type="species">lasiotis</tp:taxon-name-part></tp:taxon-name></italic> (Thomas, 1916), a rare and endemic species from Brazilian savanna. Acta Theriologica 56: 275–282. <ext-link xlink:type="simple" ext-link-type="doi" xlink:href="10.1007/s13364-011-0026-0">https://doi.org/10.1007/s13364-011-0026-0</ext-link></mixed-citation></ref><ref id="B214"><mixed-citation xmlns:xlink="http://www.w3.org/1999/xlink" xlink:type="simple">
          <person-group><name name-style="western"><surname>Rocha</surname><given-names>CR</given-names></name><name name-style="western"><surname>Ribeiro</surname><given-names>R</given-names></name><name name-style="western"><surname>Takahashi</surname><given-names>FSC</given-names></name><name name-style="western"><surname>Marinho-Filho</surname><given-names>J</given-names></name></person-group> (<year>2011a</year>) Microhabitat use by rodent species in a central Brazilian cerrado. Mammalian Biology 76: 651–653. <ext-link xlink:type="simple" ext-link-type="doi" xlink:href="10.1016/j.mambio.2011.06.006">https://doi.org/10.1016/j.mambio.2011.06.006</ext-link></mixed-citation></ref><ref id="B187"><mixed-citation xmlns:xlink="http://www.w3.org/1999/xlink" xlink:type="simple">
          <person-group><name name-style="western"><surname>Pardiñas</surname><given-names>UFJ</given-names></name><name name-style="western"><surname>Teta</surname><given-names>P</given-names></name></person-group> (<year>2015</year>) Genus <italic><tp:taxon-name><tp:taxon-name-part taxon-name-part-type="genus">Thalpomys</tp:taxon-name-part></tp:taxon-name></italic> Thomas, 1916. In: Patton JL, Pardiñas UFJ, D’Elía G (Eds) Mammals of South America (Vol. 2) – Rodents. The University of Chicago Press, Chicago, 274–277.</mixed-citation></ref><ref id="B153"><mixed-citation xmlns:xlink="http://www.w3.org/1999/xlink" xlink:type="simple">
          <person-group><name name-style="western"><surname>Marinho Filho</surname><given-names>J</given-names></name><name name-style="western"><surname>Bonvicino</surname><given-names>CR</given-names></name><name name-style="western"><surname>Vieira</surname><given-names>E</given-names></name></person-group> (<year>2016b</year>) <italic><tp:taxon-name><tp:taxon-name-part taxon-name-part-type="genus">Thalpomys</tp:taxon-name-part> <tp:taxon-name-part taxon-name-part-type="species">lasiotis</tp:taxon-name-part></tp:taxon-name></italic>. The IUCN Red List of Threatened Species 2016: e.T21695A95402558. <ext-link xlink:type="simple" ext-link-type="uri" xlink:href="http://www.iucnredlist.org/details/21695/0">http://www.iucnredlist.org/details/21695/0</ext-link> [Downloaded on 15 October 2016]</mixed-citation></ref><ref id="B130"><mixed-citation xmlns:xlink="http://www.w3.org/1999/xlink" xlink:type="simple">
          <institution xlink:type="simple">ICMBio-MMA</institution> (<institution xlink:type="simple">Instituto Chico Mendes, Ministério do Meio Ambiemte</institution>) (<year>2016</year>) Executive summary of Brazil red book of threatened species of fauna. Instituto Chico Mendes de Conservação da Biodiversidade. <ext-link xlink:type="simple" ext-link-type="uri" xlink:href="http://www.icmbio.gov.br/portal/images/stories/comunicacao/publicacoes/publicacoes-diversas/dcom_sumario_executivo_livro_vermelho_ed_2016.pdf">http://www.icmbio.gov.br/portal/images/stories/comunicacao/publicacoes/publicacoes-diversas/dcom_sumario_executivo_livro_vermelho_ed_2016.pdf</ext-link> [Accessed on December 19th, 2016]</mixed-citation></ref></ref-list></tp:taxon-treatment>
