# Supplementary material for: The mammalian faunas endemic to the Cerrado and the Caatinga
Source: Zookeys. 2017 Jan 10;(644):105–57. doi: 10.3897/zookeys.644.10827 (PMC5242261; doi:10.3897/zookeys.644.10827)
Supplement: XML Treatment for Euryoryzomys lamia [file zookeys.644.10827-treatment25.xml]

<!DOCTYPE tp:taxon-treatment
  PUBLIC "-//TaxonX//DTD Taxonomic Treatment Publishing DTD v0 20100105//EN" "tax-treatment-NSO.dtd">
<tp:taxon-treatment xmlns:tp="http://www.plazi.org/taxpub"><tp:treatment-meta><kwd-group><label>Taxon classification</label><kwd><named-content content-type="kingdom">Animalia</named-content></kwd><kwd><named-content content-type="order">Rodentia</named-content></kwd><kwd><named-content content-type="family">Cricetidae</named-content></kwd></kwd-group><mixed-citation publication-type="journal"><person-group><name><surname>Gutiérrez</surname><given-names>Eliécer E.</given-names></name><name><surname>Marinho-Filho</surname><given-names>Jader</given-names></name></person-group><article-title>The mammalian faunas endemic to the Cerrado and the Caatinga</article-title><source>Zookeys</source><day>10</day><month>1</month><year>2017</year><volume>2017</volume><issue>644</issue><fpage>105</fpage><lpage>157</lpage><pub-id pub-id-type="doi">10.3897/zookeys.644.10827</pub-id></mixed-citation></tp:treatment-meta><tp:nomenclature><tp:taxon-name>
                <tp:taxon-name-part taxon-name-part-type="genus">Euryoryzomys</tp:taxon-name-part>
                <tp:taxon-name-part taxon-name-part-type="species">lamia</tp:taxon-name-part>
              </tp:taxon-name><tp:taxon-authority>(Thomas, 1901)</tp:taxon-authority></tp:nomenclature><tp:treatment-sec sec-type="distribution" id="SECID0EGFAI"><title>Distribution.</title><p>
                <italic><tp:taxon-name><tp:taxon-name-part taxon-name-part-type="genus">Euryoryzomys</tp:taxon-name-part> <tp:taxon-name-part taxon-name-part-type="species">lamia</tp:taxon-name-part></tp:taxon-name></italic> is endemic to the Cerrado, and has been recorded in the Brazilian states of Minas Gerais and Goiás (<xref ref-type="bibr" rid="B204">Prado and Percequillo 2013</xref>).</p></tp:treatment-sec><tp:treatment-sec sec-type="conservation status" id="SECID0E1FAI"><title>Conservation status.</title><p>The red list of the <abbrev xmlns:xlink="http://www.w3.org/1999/xlink" content-type="institution" xlink:title="International Union for the Conservation of Nature" id="ABBRID0EAGAI" xlink:type="simple">IUCN</abbrev> ver. 3.1 assigned the category “Endangered” to <italic><tp:taxon-name><tp:taxon-name-part taxon-name-part-type="genus">Euryoryzomys</tp:taxon-name-part> <tp:taxon-name-part taxon-name-part-type="species">lamia</tp:taxon-name-part></tp:taxon-name></italic> (see <xref ref-type="bibr" rid="B196">Percequillo and Weksler 2008</xref>). The species appears in the official list of threatened species of Brazil with the category “Endangered” (<xref ref-type="bibr" rid="B130">ICMBIO-MMA 2016</xref>).</p><!--PageBreak--></tp:treatment-sec><ref-list><ref id="B204"><mixed-citation xmlns:xlink="http://www.w3.org/1999/xlink" xlink:type="simple">
          <person-group><name name-style="western"><surname>Prado</surname><given-names>JR</given-names></name><name name-style="western"><surname>Percequillo</surname><given-names>AR</given-names></name></person-group> (<year>2013</year>) On the geographic distribution of the genera of tribe <tp:taxon-name><tp:taxon-name-part taxon-name-part-type="tribe">Oryzomyini</tp:taxon-name-part></tp:taxon-name> on South America, with some comments on the patterns of diversity and Reig’s areas of original differentiation. Arquivos de Zoologia 44: 1–124. <ext-link xlink:type="simple" ext-link-type="doi" xlink:href="10.11606/issn.2176-7793.v44i1p1-120">https://doi.org/10.11606/issn.2176-7793.v44i1p1-120</ext-link></mixed-citation></ref><ref id="B196"><mixed-citation xmlns:xlink="http://www.w3.org/1999/xlink" xlink:type="simple">
          <person-group><name name-style="western"><surname>Percequillo</surname><given-names>A</given-names></name><name name-style="western"><surname>Weksler</surname><given-names>M</given-names></name></person-group> (<year>2008</year>) <italic><tp:taxon-name><tp:taxon-name-part taxon-name-part-type="genus">Euryoryzomys</tp:taxon-name-part> <tp:taxon-name-part taxon-name-part-type="species">lamia</tp:taxon-name-part></tp:taxon-name></italic>. The IUCN Red List of Threatened Species 2008: e.T15602A4890429. <ext-link xlink:type="simple" ext-link-type="doi" xlink:href="10.2305/IUCN.UK.2008.RLTS.T15602A4890429.en">https://doi.org/10.2305/IUCN.UK.2008.RLTS.T15602A4890429.en</ext-link> [Downloaded 15 October 2016]</mixed-citation></ref><ref id="B130"><mixed-citation xmlns:xlink="http://www.w3.org/1999/xlink" xlink:type="simple">
          <institution xlink:type="simple">ICMBio-MMA</institution> (<institution xlink:type="simple">Instituto Chico Mendes, Ministério do Meio Ambiemte</institution>) (<year>2016</year>) Executive summary of Brazil red book of threatened species of fauna. Instituto Chico Mendes de Conservação da Biodiversidade. <ext-link xlink:type="simple" ext-link-type="uri" xlink:href="http://www.icmbio.gov.br/portal/images/stories/comunicacao/publicacoes/publicacoes-diversas/dcom_sumario_executivo_livro_vermelho_ed_2016.pdf">http://www.icmbio.gov.br/portal/images/stories/comunicacao/publicacoes/publicacoes-diversas/dcom_sumario_executivo_livro_vermelho_ed_2016.pdf</ext-link> [Accessed on December 19th, 2016]</mixed-citation></ref></ref-list></tp:taxon-treatment>
