# Supplementary material for: The mammalian faunas endemic to the Cerrado and the Caatinga
Source: Zookeys. 2017 Jan 10;(644):105–57. doi: 10.3897/zookeys.644.10827 (PMC5242261; doi:10.3897/zookeys.644.10827)
Supplement: XML Treatment for Oligoryzomys moojeni [file zookeys.644.10827-treatment28.xml]

<!DOCTYPE tp:taxon-treatment
  PUBLIC "-//TaxonX//DTD Taxonomic Treatment Publishing DTD v0 20100105//EN" "tax-treatment-NSO.dtd">
<tp:taxon-treatment xmlns:tp="http://www.plazi.org/taxpub"><tp:treatment-meta><kwd-group><label>Taxon classification</label><kwd><named-content content-type="kingdom">Animalia</named-content></kwd><kwd><named-content content-type="order">Rodentia</named-content></kwd><kwd><named-content content-type="family">Cricetidae</named-content></kwd></kwd-group><mixed-citation publication-type="journal"><person-group><name><surname>Gutiérrez</surname><given-names>Eliécer E.</given-names></name><name><surname>Marinho-Filho</surname><given-names>Jader</given-names></name></person-group><article-title>The mammalian faunas endemic to the Cerrado and the Caatinga</article-title><source>Zookeys</source><day>10</day><month>1</month><year>2017</year><volume>2017</volume><issue>644</issue><fpage>105</fpage><lpage>157</lpage><pub-id pub-id-type="doi">10.3897/zookeys.644.10827</pub-id></mixed-citation></tp:treatment-meta><tp:nomenclature><tp:taxon-name>
                <tp:taxon-name-part taxon-name-part-type="genus">Oligoryzomys</tp:taxon-name-part>
                <tp:taxon-name-part taxon-name-part-type="species">moojeni</tp:taxon-name-part>
              </tp:taxon-name><tp:taxon-authority>Weksler &amp; Bonvicino, 2005</tp:taxon-authority></tp:nomenclature><tp:treatment-sec sec-type="distribution" id="SECID0EKNAI"><title>Distribution.</title><p>
                <italic><tp:taxon-name><tp:taxon-name-part taxon-name-part-type="genus">Oligoryzomys</tp:taxon-name-part> <tp:taxon-name-part taxon-name-part-type="species">moojeni</tp:taxon-name-part></tp:taxon-name></italic> is endemic to the Cerrado, and has been recorded in the Brazilian states of Goiás and Tocantins (<xref ref-type="bibr" rid="B162">Miranda et al. 2009</xref>, <xref ref-type="bibr" rid="B265">Weksler and Bonvicino 2005</xref>, <xref ref-type="bibr" rid="B53">Carmignotto and Aires 2011</xref>, <xref ref-type="bibr" rid="B80">Di-Nizo et al. 2015</xref>, <xref ref-type="bibr" rid="B105">Gomes et al. 2015</xref>).</p></tp:treatment-sec><tp:treatment-sec sec-type="conservation status" id="SECID0EOOAI"><title>Conservation status.</title><p>The red list of the <abbrev xmlns:xlink="http://www.w3.org/1999/xlink" content-type="institution" xlink:title="International Union for the Conservation of Nature" id="ABBRID0EUOAI" xlink:type="simple">IUCN</abbrev> ver. 3.1 assigned the category “Data Deficient” to <italic><tp:taxon-name><tp:taxon-name-part taxon-name-part-type="genus">Oligoryzomys</tp:taxon-name-part> <tp:taxon-name-part taxon-name-part-type="species">moojeni</tp:taxon-name-part></tp:taxon-name></italic> (see <xref ref-type="bibr" rid="B267">Weksler and Bonvicino 2008b</xref>). The species was not included in the official list of threatened species of Brazil (<xref ref-type="bibr" rid="B130">ICMBIO-MMA 2016</xref>).</p></tp:treatment-sec><ref-list><ref id="B162"><mixed-citation xmlns:xlink="http://www.w3.org/1999/xlink" xlink:type="simple">
          <person-group><name name-style="western"><surname>Miranda</surname><given-names>GB</given-names></name><name name-style="western"><surname>Oliveira</surname><given-names>LFB</given-names></name><name name-style="western"><surname>Andrades-Miranda</surname><given-names>J</given-names></name><name name-style="western"><surname>Langguth</surname><given-names>A</given-names></name><name name-style="western"><surname>Callegari-Jacques</surname><given-names>SM</given-names></name><name name-style="western"><surname>Mattevi</surname><given-names>MS</given-names></name></person-group> (<year>2009</year>) Phylogenetic and phylogeographic patterns in sigmodontine rodents of the genus <italic><tp:taxon-name><tp:taxon-name-part taxon-name-part-type="genus">Oligoryzomys</tp:taxon-name-part></tp:taxon-name></italic>. Journal of Heredity 100: 309–321. <ext-link xlink:type="simple" ext-link-type="doi" xlink:href="10.1093/jhered/esn099">https://doi.org/10.1093/jhered/esn099</ext-link></mixed-citation></ref><ref id="B265"><mixed-citation xmlns:xlink="http://www.w3.org/1999/xlink" xlink:type="simple">
          <person-group><name name-style="western"><surname>Weksler</surname><given-names>M</given-names></name><name name-style="western"><surname>Bonvicino</surname><given-names>CR</given-names></name></person-group> (<year>2005</year>) Taxonomy of pigmy rice rats (genus <italic><tp:taxon-name><tp:taxon-name-part taxon-name-part-type="genus">Oligoryzomys</tp:taxon-name-part></tp:taxon-name></italic>, <tp:taxon-name><tp:taxon-name-part taxon-name-part-type="order">Rodentia</tp:taxon-name-part></tp:taxon-name>: <tp:taxon-name><tp:taxon-name-part taxon-name-part-type="subfamily">Sigmodontinae</tp:taxon-name-part></tp:taxon-name>) of the Brazilian Cerrado, with the description of two new species. Arquivos do Museu Nacional, Rio de Janeiro 63: 113–130.</mixed-citation></ref><ref id="B53"><mixed-citation xmlns:xlink="http://www.w3.org/1999/xlink" xlink:type="simple">
          <person-group><name name-style="western"><surname>Carmignotto</surname><given-names>AP</given-names></name><name name-style="western"><surname>Aires</surname><given-names>CC</given-names></name></person-group> (<year>2011</year>) Mamíferos não voadores (<tp:taxon-name><tp:taxon-name-part taxon-name-part-type="class">Mammalia</tp:taxon-name-part></tp:taxon-name>) da Estação Ecológica Serra Geral do Tocantins. Biota Neotropica 11: 313–328. <ext-link xlink:type="simple" ext-link-type="doi" xlink:href="10.1590/S1676-06032011000100029">https://doi.org/10.1590/S1676-06032011000100029</ext-link></mixed-citation></ref><ref id="B80"><mixed-citation xmlns:xlink="http://www.w3.org/1999/xlink" xlink:type="simple">
          <person-group><name name-style="western"><surname>Di-Nizo</surname><given-names>CB</given-names></name><name name-style="western"><surname>Ventura</surname><given-names>K</given-names></name><name name-style="western"><surname>Ferguson-Smith</surname><given-names>MA</given-names></name><name name-style="western"><surname>O’Brien</surname><given-names>PCM</given-names></name><name name-style="western"><surname>Yonenaga-Yassuda</surname><given-names>Y</given-names></name><name name-style="western"><surname>Silva</surname><given-names>MJdJ</given-names></name></person-group> (<year>2015</year>) Comparative chromosome painting in six species of <italic><tp:taxon-name><tp:taxon-name-part taxon-name-part-type="genus">Oligoryzomys</tp:taxon-name-part></tp:taxon-name></italic> (<tp:taxon-name><tp:taxon-name-part taxon-name-part-type="order">Rodentia</tp:taxon-name-part></tp:taxon-name>, <tp:taxon-name><tp:taxon-name-part taxon-name-part-type="subfamily">Sigmodontinae</tp:taxon-name-part></tp:taxon-name>) and the karyotype evolution of the genus. PLoS ONE 10(2): e0117579. <ext-link xlink:type="simple" ext-link-type="doi" xlink:href="10.1371/journal.pone.0117579">https://doi.org/10.1371/journal.pone.0117579</ext-link></mixed-citation></ref><ref id="B105"><mixed-citation xmlns:xlink="http://www.w3.org/1999/xlink" xlink:type="simple">
          <person-group><name name-style="western"><surname>Gomes</surname><given-names>LP</given-names></name><name name-style="western"><surname>Rocha</surname><given-names>CR</given-names></name><name name-style="western"><surname>Brandão</surname><given-names>RA</given-names></name><name name-style="western"><surname>Marinho-Filho</surname><given-names>J</given-names></name></person-group> (<year>2015</year>) Mammal richness and diversity in Serra do Facão region, Southeastern Goiás state, central Brazil. Biota Neotropica 15: 1–11. <ext-link xlink:type="simple" ext-link-type="doi" xlink:href="10.1590/1676-0611-BN-2015-0033">http://dx.doi.org/10.1590/1676-0611-BN-2015-0033</ext-link></mixed-citation></ref><ref id="B267"><mixed-citation xmlns:xlink="http://www.w3.org/1999/xlink" xlink:type="simple">
          <person-group><name name-style="western"><surname>Weksler</surname><given-names>M</given-names></name><name name-style="western"><surname>Bonvicino</surname><given-names>CR</given-names></name></person-group> (<year>2008b</year>) <italic><tp:taxon-name><tp:taxon-name-part taxon-name-part-type="genus">Oligoryzomys</tp:taxon-name-part> <tp:taxon-name-part taxon-name-part-type="species">moojeni</tp:taxon-name-part></tp:taxon-name></italic>. The IUCN Red List of Threatened Species 2008: e.T136336A4276271. <ext-link xlink:type="simple" ext-link-type="doi" xlink:href="10.2305/IUCN.UK.2008.RLTS.T136336A4276271.en">https://doi.org/10.2305/IUCN.UK.2008.RLTS.T136336A4276271.en</ext-link> [Downloaded 15 October 2016]</mixed-citation></ref><ref id="B130"><mixed-citation xmlns:xlink="http://www.w3.org/1999/xlink" xlink:type="simple">
          <institution xlink:type="simple">ICMBio-MMA</institution> (<institution xlink:type="simple">Instituto Chico Mendes, Ministério do Meio Ambiemte</institution>) (<year>2016</year>) Executive summary of Brazil red book of threatened species of fauna. Instituto Chico Mendes de Conservação da Biodiversidade. <ext-link xlink:type="simple" ext-link-type="uri" xlink:href="http://www.icmbio.gov.br/portal/images/stories/comunicacao/publicacoes/publicacoes-diversas/dcom_sumario_executivo_livro_vermelho_ed_2016.pdf">http://www.icmbio.gov.br/portal/images/stories/comunicacao/publicacoes/publicacoes-diversas/dcom_sumario_executivo_livro_vermelho_ed_2016.pdf</ext-link> [Accessed on December 19th, 2016]</mixed-citation></ref></ref-list></tp:taxon-treatment>
