# Supplementary material for: The mammalian faunas endemic to the Cerrado and the Caatinga
Source: Zookeys. 2017 Jan 10;(644):105–57. doi: 10.3897/zookeys.644.10827 (PMC5242261; doi:10.3897/zookeys.644.10827)
Supplement: XML Treatment for Calomys expulsus [file zookeys.644.10827-treatment32.xml]

<!DOCTYPE tp:taxon-treatment
  PUBLIC "-//TaxonX//DTD Taxonomic Treatment Publishing DTD v0 20100105//EN" "tax-treatment-NSO.dtd">
<tp:taxon-treatment xmlns:tp="http://www.plazi.org/taxpub"><tp:treatment-meta><kwd-group><label>Taxon classification</label><kwd><named-content content-type="kingdom">Animalia</named-content></kwd><kwd><named-content content-type="order">Rodentia</named-content></kwd><kwd><named-content content-type="family">Cricetidae</named-content></kwd></kwd-group><mixed-citation publication-type="journal"><person-group><name><surname>Gutiérrez</surname><given-names>Eliécer E.</given-names></name><name><surname>Marinho-Filho</surname><given-names>Jader</given-names></name></person-group><article-title>The mammalian faunas endemic to the Cerrado and the Caatinga</article-title><source>Zookeys</source><day>10</day><month>1</month><year>2017</year><volume>2017</volume><issue>644</issue><fpage>105</fpage><lpage>157</lpage><pub-id pub-id-type="doi">10.3897/zookeys.644.10827</pub-id></mixed-citation></tp:treatment-meta><tp:nomenclature><tp:taxon-name>
                <tp:taxon-name-part taxon-name-part-type="genus">Calomys</tp:taxon-name-part>
                <tp:taxon-name-part taxon-name-part-type="species">expulsus</tp:taxon-name-part>
              </tp:taxon-name><tp:taxon-authority>(Lund, 1840)</tp:taxon-authority></tp:nomenclature><tp:treatment-sec sec-type="distribution" id="SECID0EHZAI"><title>Distribution.</title><p>
                <italic><tp:taxon-name><tp:taxon-name-part taxon-name-part-type="genus">Calomys</tp:taxon-name-part> <tp:taxon-name-part taxon-name-part-type="species">expulsus</tp:taxon-name-part></tp:taxon-name></italic> is endemic to the Cerrado and the Caatinga (contra <xref ref-type="bibr" rid="B114">Gurgel-Filho et al. 2015</xref>). All but one known records attributable to this species are located within these biomes; the exceptional record comes from a site likely harboring transitional conditions, in terms of physiognomy and climate, between those of the Caatinga and Atlantic Forest, in the Brazilian state of Pernambuco (see <xref ref-type="bibr" rid="B114">Gurgel-Filho et al. 2015</xref>, who referred to this species as <italic><tp:taxon-name><tp:taxon-name-part taxon-name-part-type="genus">Calomys</tp:taxon-name-part> <tp:taxon-name-part taxon-name-part-type="species">mattevii</tp:taxon-name-part></tp:taxon-name></italic>, which we consider a junior synonym of <italic><tp:taxon-name><tp:taxon-name-part taxon-name-part-type="genus">Calomys</tp:taxon-name-part> <tp:taxon-name-part taxon-name-part-type="species">expulsus</tp:taxon-name-part></tp:taxon-name></italic>; see “Taxonomy”, below). Specimens attributed to <italic><tp:taxon-name><tp:taxon-name-part taxon-name-part-type="genus">Calomys</tp:taxon-name-part> <tp:taxon-name-part taxon-name-part-type="species">expulsus</tp:taxon-name-part></tp:taxon-name></italic> have been recorded in the Brazilian states of Bahia, Goiás, Minas Gerais, Pernambuco, Piauí, Sergipe, and in the Distrito Federal (<xref ref-type="bibr" rid="B27">Bonvicino and Almeida 2000</xref>, <xref ref-type="bibr" rid="B34">Bonvicino et al. 2003</xref>, <xref ref-type="bibr" rid="B7">Almeida et al. 2007</xref>, <xref ref-type="bibr" rid="B117">Haag et al. 2007</xref>, <xref ref-type="bibr" rid="B37">Bonvicino et al. 2012</xref>, <xref ref-type="bibr" rid="B20">Bezerra et al. 2014</xref>, <xref ref-type="bibr" rid="B114">Gurgel-Filho et al. 2015</xref> and references therein, <xref ref-type="bibr" rid="B174">Nogueira et al. 2015</xref>). According to <xref ref-type="bibr" rid="B114">Gurgel-Filho et al. (2015)</xref>, unpublished results of a phylogenetic study recovered samples of “<italic><tp:taxon-name><tp:taxon-name-part taxon-name-part-type="genus">Calomys</tp:taxon-name-part> <tp:taxon-name-part taxon-name-part-type="species">mattevii</tp:taxon-name-part></tp:taxon-name></italic>” (=<italic><tp:taxon-name><tp:taxon-name-part taxon-name-part-type="genus">Calomys</tp:taxon-name-part> <tp:taxon-name-part taxon-name-part-type="species">expulsus</tp:taxon-name-part></tp:taxon-name></italic>) in a clade in which samples from the states of Ceará and Tocantins – for which we presume no karyotype were available – were also included.</p></tp:treatment-sec><tp:treatment-sec sec-type="Taxonomy" id="SECID0EV3AI"><title>Taxonomy.</title><p>We provisionally consider the recently described <italic><tp:taxon-name><tp:taxon-name-part taxon-name-part-type="genus">Calomys</tp:taxon-name-part> <tp:taxon-name-part taxon-name-part-type="species">mattevii</tp:taxon-name-part></tp:taxon-name></italic> as a junior synonym of <italic><tp:taxon-name><tp:taxon-name-part taxon-name-part-type="genus">Calomys</tp:taxon-name-part> <tp:taxon-name-part taxon-name-part-type="species">expulsus</tp:taxon-name-part></tp:taxon-name></italic>. <xref ref-type="bibr" rid="B114">Gurgel-Filho et al. (2015)</xref> asserted that two specimens karyotyped by <xref ref-type="bibr" rid="B103">Geise et al. (1996)</xref>, collected in Lagoa Santa (the type local<!--PageBreak-->ity of <italic><tp:taxon-name><tp:taxon-name-part taxon-name-part-type="genus">Calomys</tp:taxon-name-part> <tp:taxon-name-part taxon-name-part-type="species">expulsus</tp:taxon-name-part></tp:taxon-name></italic>), Minas Gerais, with 2n=36/FN=66, correspond to <italic><tp:taxon-name><tp:taxon-name-part taxon-name-part-type="genus">Calomys</tp:taxon-name-part> <tp:taxon-name-part taxon-name-part-type="species">expulsus</tp:taxon-name-part></tp:taxon-name></italic>; however, <xref ref-type="bibr" rid="B114">Gurgel-Filho et al. (2015)</xref> did not examine these specimens. These authors alleged that the karyotype 2n=66/FN=68, widely attributed by authors to <italic><tp:taxon-name><tp:taxon-name-part taxon-name-part-type="genus">Calomys</tp:taxon-name-part> <tp:taxon-name-part taxon-name-part-type="species">expulsus</tp:taxon-name-part></tp:taxon-name></italic> (e.g., <xref ref-type="bibr" rid="B27">Bonvicino and Almeida 2000</xref>, <xref ref-type="bibr" rid="B157">Mattevi et al. 2005</xref>, <xref ref-type="bibr" rid="B117">Haag et al. 2007</xref>, <xref ref-type="bibr" rid="B20">Bezerra et al. 2014</xref>, <xref ref-type="bibr" rid="B224">Salazar-Bravo 2015</xref>), would have to correspond to a different species (other than <italic><tp:taxon-name><tp:taxon-name-part taxon-name-part-type="genus">Calomys</tp:taxon-name-part> <tp:taxon-name-part taxon-name-part-type="species">expulsus</tp:taxon-name-part></tp:taxon-name></italic>), which they described as <italic><tp:taxon-name><tp:taxon-name-part taxon-name-part-type="genus">Calomys</tp:taxon-name-part> <tp:taxon-name-part taxon-name-part-type="species">mattevii</tp:taxon-name-part></tp:taxon-name></italic>. Although it is plausible that the specimens reported by <xref ref-type="bibr" rid="B103">Geise et al. (1996)</xref> were indeed <italic><tp:taxon-name><tp:taxon-name-part taxon-name-part-type="genus">Calomys</tp:taxon-name-part> <tp:taxon-name-part taxon-name-part-type="species">expulsus</tp:taxon-name-part></tp:taxon-name></italic>, this cannot be assumed as certain because multiple species of <italic><tp:taxon-name><tp:taxon-name-part taxon-name-part-type="genus">Calomys</tp:taxon-name-part></tp:taxon-name></italic> might occur in Lagoa Santa (not only <italic><tp:taxon-name><tp:taxon-name-part taxon-name-part-type="genus">Calomys</tp:taxon-name-part> <tp:taxon-name-part taxon-name-part-type="species">expulsus</tp:taxon-name-part></tp:taxon-name></italic>). In fact, Lagoa Santa is also the type locality of <italic><tp:taxon-name><tp:taxon-name-part taxon-name-part-type="genus">Calomys</tp:taxon-name-part> <tp:taxon-name-part taxon-name-part-type="species">tener</tp:taxon-name-part></tp:taxon-name></italic> (see <xref rid="B272" ref-type="bibr">Winge 1887</xref>, <xref ref-type="bibr" rid="B224">Salazar-Bravo 2015</xref>), and the identity of the specimens from Lagoa Santa that were the basis of <xref ref-type="bibr" rid="B103">Geise et al.’s (1996)</xref> report has also been attributed to <italic><tp:taxon-name><tp:taxon-name-part taxon-name-part-type="genus">Calomys</tp:taxon-name-part> <tp:taxon-name-part taxon-name-part-type="species">cerqueirai</tp:taxon-name-part></tp:taxon-name></italic> (<xref ref-type="bibr" rid="B41">Bonvicino et al. 2010</xref>; see also <xref ref-type="bibr" rid="B66">Colombi and Fagundes 2015</xref>, <xref ref-type="bibr" rid="B224">Salazar-Bravo 2015</xref> and citations therein). Examination of the specimens from which <xref ref-type="bibr" rid="B103">Geise et al. (1996)</xref> obtained the reported karyotypes, and comparisons of their morphologies with respect to type material of <italic><tp:taxon-name><tp:taxon-name-part taxon-name-part-type="genus">Calomys</tp:taxon-name-part> <tp:taxon-name-part taxon-name-part-type="species">expulsus</tp:taxon-name-part></tp:taxon-name></italic>, would be necessary to evaluate whether <xref ref-type="bibr" rid="B114">Gurgel-Filho et al.’s (2015)</xref> conjecture is correct. Unfortunately, it is unclear whether the specimens karyotyped by <xref ref-type="bibr" rid="B103">Geise et al. (1996)</xref> were ever deposited in a zoological collection, and whether their morphology matches that of <italic><tp:taxon-name><tp:taxon-name-part taxon-name-part-type="genus">Calomys</tp:taxon-name-part> <tp:taxon-name-part taxon-name-part-type="species">expulsus</tp:taxon-name-part></tp:taxon-name></italic> – see similar concern expressed by <xref ref-type="bibr" rid="B27">Bonvicino and Almeida (2000</xref>, p. 347). Moreover, the karyotype reported by <xref ref-type="bibr" rid="B103">Geise et al. (1996)</xref> was not ever part of a formal peer-reviewed publication; it was rather reported as an abstract from a presentation at a scientific meeting – the 42th National Congress of Genetics of the <italic>Sociedade Brasileira de Genética</italic> – that have permeated into the literature. In addition, to support their conjecture and decision to describe <italic><tp:taxon-name><tp:taxon-name-part taxon-name-part-type="genus">Calomys</tp:taxon-name-part> <tp:taxon-name-part taxon-name-part-type="species">mattevii</tp:taxon-name-part></tp:taxon-name></italic>, <xref ref-type="bibr" rid="B114">Gurgel-Filho et al. (2015)</xref> disregarded the use of morphological data as relevant to assess the taxonomic status of <italic><tp:taxon-name><tp:taxon-name-part taxon-name-part-type="genus">Calomys</tp:taxon-name-part> <tp:taxon-name-part taxon-name-part-type="species">mattevii</tp:taxon-name-part></tp:taxon-name></italic>. However, we argue that it is possible to use morphometrics to discriminate among some species of <italic><tp:taxon-name><tp:taxon-name-part taxon-name-part-type="genus">Calomys</tp:taxon-name-part></tp:taxon-name></italic>; albeit not an easy task, and might not always lead to evidence that allow unambiguous discrimination among the studied species, several authors have accomplished it in the past (e.g., <xref ref-type="bibr" rid="B27">Bonvicino and Almeida 2000</xref>, <xref ref-type="bibr" rid="B34">Bonvicino et al. 2003</xref>, <xref ref-type="bibr" rid="B67">Cordeiro-Estrela et al. 2006</xref>).</p><p>In summary, given the aforementioned uncertainties in the description of <italic><tp:taxon-name><tp:taxon-name-part taxon-name-part-type="genus">Calomys</tp:taxon-name-part> <tp:taxon-name-part taxon-name-part-type="species">mattevii</tp:taxon-name-part></tp:taxon-name></italic>, we provisionally consider it a junior synonym of <italic><tp:taxon-name><tp:taxon-name-part taxon-name-part-type="genus">Calomys</tp:taxon-name-part> <tp:taxon-name-part taxon-name-part-type="species">expulsus</tp:taxon-name-part></tp:taxon-name></italic>. Collecting, karyotyping, and sequencing <italic><tp:taxon-name><tp:taxon-name-part taxon-name-part-type="genus">Calomys</tp:taxon-name-part></tp:taxon-name></italic> from the type locality of <italic><tp:taxon-name><tp:taxon-name-part taxon-name-part-type="genus">Calomys</tp:taxon-name-part> <tp:taxon-name-part taxon-name-part-type="species">expulsus</tp:taxon-name-part></tp:taxon-name></italic> (see above), and using this material in comparative analyses that should include typical, or at least topotypical, material of other members of the large-size group of the genus (i.e., <italic><tp:taxon-name><tp:taxon-name-part taxon-name-part-type="genus">Calomys</tp:taxon-name-part> <tp:taxon-name-part taxon-name-part-type="species">callidus</tp:taxon-name-part></tp:taxon-name></italic>, <italic><tp:taxon-name><tp:taxon-name-part taxon-name-part-type="genus">Calomys</tp:taxon-name-part> <tp:taxon-name-part taxon-name-part-type="species">callosus</tp:taxon-name-part></tp:taxon-name></italic>, <italic><tp:taxon-name><tp:taxon-name-part taxon-name-part-type="genus">Calomys</tp:taxon-name-part> <tp:taxon-name-part taxon-name-part-type="species">cerqueirai</tp:taxon-name-part></tp:taxon-name></italic>, and <italic><tp:taxon-name><tp:taxon-name-part taxon-name-part-type="genus">Calomys</tp:taxon-name-part> <tp:taxon-name-part taxon-name-part-type="species">tocantinsi</tp:taxon-name-part></tp:taxon-name></italic>) is a necessary step to evaluate the taxonomic status of <italic><tp:taxon-name><tp:taxon-name-part taxon-name-part-type="genus">Calomys</tp:taxon-name-part> <tp:taxon-name-part taxon-name-part-type="species">mattevii</tp:taxon-name-part></tp:taxon-name></italic>. On the meantime, we consider that karyotype 2n=66/FN=68 corresponds to <italic><tp:taxon-name><tp:taxon-name-part taxon-name-part-type="genus">Calomys</tp:taxon-name-part> <tp:taxon-name-part taxon-name-part-type="species">expulsus</tp:taxon-name-part></tp:taxon-name></italic>, following <xref ref-type="bibr" rid="B27">Bonvicino and Almeida (2000)</xref>, who asserted that the morphology of their karyotyped specimens is congruent with morphological characters and measurements of the holotype of <italic><tp:taxon-name><tp:taxon-name-part taxon-name-part-type="genus">Calomys</tp:taxon-name-part> <tp:taxon-name-part taxon-name-part-type="species">expulsus</tp:taxon-name-part></tp:taxon-name></italic> as reported by <xref rid="B272" ref-type="bibr">Winge (1887)</xref> and <xref ref-type="bibr" rid="B122">Hershkovitz (1962)</xref>, respectively.</p></tp:treatment-sec><tp:treatment-sec sec-type="conservation status" id="SECID0E3IBI"><title>Conservation status.</title><p>The red list of the <abbrev xmlns:xlink="http://www.w3.org/1999/xlink" content-type="institution" xlink:title="International Union for the Conservation of Nature" id="ABBRID0ECJBI" xlink:type="simple">IUCN</abbrev> ver 3.1 assigned the category “Least Concern” to <italic><tp:taxon-name><tp:taxon-name-part taxon-name-part-type="genus">Calomys</tp:taxon-name-part> <tp:taxon-name-part taxon-name-part-type="species">expulsus</tp:taxon-name-part></tp:taxon-name></italic> (see <xref ref-type="bibr" rid="B30">Bonvicino and Geise 2008a</xref>). The species was not included in the official list of threatened species of Brazil (<xref ref-type="bibr" rid="B130">ICMBIO-MMA 2016</xref>).</p><!--PageBreak--></tp:treatment-sec><ref-list><ref id="B114"><mixed-citation xmlns:xlink="http://www.w3.org/1999/xlink" xlink:type="simple">
          <person-group><name name-style="western"><surname>Gurgel-Filho</surname><given-names>NM</given-names></name><name name-style="western"><surname>Feijó</surname><given-names>A</given-names></name><name name-style="western"><surname>Langguth</surname><given-names>A</given-names></name></person-group> (<year>2015</year>) Pequenos mamíferos do Ceará (marsupiais, morcegos e roedores sigmodontíneos) com discussão taxonômica de algumas espécies. Revista Nordestina de Biologia 23(2): 3–150. <ext-link xlink:type="simple" ext-link-type="uri" xlink:href="http://www.biblionline.ufpb.br/ojs/index.php/revnebio/article/view/25904">http://www.biblionline.ufpb.br/ojs/index.php/revnebio/article/view/25904</ext-link></mixed-citation></ref><ref id="B27"><mixed-citation xmlns:xlink="http://www.w3.org/1999/xlink" xlink:type="simple">
          <person-group><name name-style="western"><surname>Bonvicino</surname><given-names>CR</given-names></name><name name-style="western"><surname>Almeida</surname><given-names>FC</given-names></name></person-group> (<year>2000</year>) Karyotype, morphology and taxonomic status of <italic><tp:taxon-name><tp:taxon-name-part taxon-name-part-type="genus">Calomys</tp:taxon-name-part> <tp:taxon-name-part taxon-name-part-type="species">expulsus</tp:taxon-name-part></tp:taxon-name></italic> (<tp:taxon-name><tp:taxon-name-part taxon-name-part-type="order">Rodentia</tp:taxon-name-part></tp:taxon-name>: <tp:taxon-name><tp:taxon-name-part taxon-name-part-type="subfamily">Sigmodontinae</tp:taxon-name-part></tp:taxon-name>). <tp:taxon-name><tp:taxon-name-part taxon-name-part-type="class">Mammalia</tp:taxon-name-part></tp:taxon-name> 64: 339–351. <ext-link xlink:type="simple" ext-link-type="doi" xlink:href="10.1515/mamm.2000.64.3.339">https://doi.org/10.1515/mamm.2000.64.3.339</ext-link></mixed-citation></ref><ref id="B34"><mixed-citation xmlns:xlink="http://www.w3.org/1999/xlink" xlink:type="simple">
          <person-group><name name-style="western"><surname>Bonvicino</surname><given-names>CR</given-names></name><name name-style="western"><surname>Lima</surname><given-names>JFS</given-names></name><name name-style="western"><surname>Almeida</surname><given-names>FC</given-names></name></person-group> (<year>2003</year>) A new species of <italic><tp:taxon-name><tp:taxon-name-part taxon-name-part-type="genus">Calomys</tp:taxon-name-part></tp:taxon-name></italic> Water house (<tp:taxon-name><tp:taxon-name-part taxon-name-part-type="order">Rodentia</tp:taxon-name-part></tp:taxon-name>, <tp:taxon-name><tp:taxon-name-part taxon-name-part-type="subfamily">Sigmodontinae</tp:taxon-name-part></tp:taxon-name>) from the Cerrado of central Brazil. Revista Brasileira de Zoologia 20: 301–307. <ext-link xlink:type="simple" ext-link-type="doi" xlink:href="10.1590/S0101-81752003000200021">https://doi.org/10.1590/S0101-81752003000200021</ext-link></mixed-citation></ref><ref id="B7"><mixed-citation xmlns:xlink="http://www.w3.org/1999/xlink" xlink:type="simple">
          <person-group><name name-style="western"><surname>Almeida</surname><given-names>FC</given-names></name><name name-style="western"><surname>Bonvicino</surname><given-names>CR</given-names></name><name name-style="western"><surname>Cordeiro-Estrela</surname><given-names>P</given-names></name></person-group> (<year>2007</year>) Phylogeny and temporal diversification of <italic><tp:taxon-name><tp:taxon-name-part taxon-name-part-type="genus">Calomys</tp:taxon-name-part></tp:taxon-name></italic> (<tp:taxon-name><tp:taxon-name-part taxon-name-part-type="order">Rodentia</tp:taxon-name-part></tp:taxon-name>, <tp:taxon-name><tp:taxon-name-part taxon-name-part-type="subfamily">Sigmodontinae</tp:taxon-name-part></tp:taxon-name>): implications for the biogeography of an endemic genus of the open/dry biomes of South America. Molecular Phylogenetics and Evolution 42: 449–466. <ext-link xlink:type="simple" ext-link-type="doi" xlink:href="10.1016/j.ympev.2006.07.00">https://doi.org/10.1016/j.ympev.2006.07.00</ext-link></mixed-citation></ref><ref id="B117"><mixed-citation xmlns:xlink="http://www.w3.org/1999/xlink" xlink:type="simple">
          <person-group><name name-style="western"><surname>Haag</surname><given-names>T</given-names></name><name name-style="western"><surname>Muschner</surname><given-names>VC</given-names></name><name name-style="western"><surname>Freitas</surname><given-names>LB</given-names></name><name name-style="western"><surname>Oliveira</surname><given-names>LFB</given-names></name><name name-style="western"><surname>Langguth</surname><given-names>AR</given-names></name><name name-style="western"><surname>Mattevi</surname><given-names>MS</given-names></name></person-group> (<year>2007</year>) Phylogenetic relationships among species of the genus <italic><tp:taxon-name><tp:taxon-name-part taxon-name-part-type="genus">Calomys</tp:taxon-name-part></tp:taxon-name></italic> with emphasis on South American lowland taxa. Journal of Mammalogy 88: 769–776. <ext-link xlink:type="simple" ext-link-type="doi" xlink:href="10.1644/05-MAMM-A-319R1.1">https://doi.org/10.1644/05-MAMM-A-319R1.1</ext-link></mixed-citation></ref><ref id="B37"><mixed-citation xmlns:xlink="http://www.w3.org/1999/xlink" xlink:type="simple">
          <person-group><name name-style="western"><surname>Bonvicino</surname><given-names>CR</given-names></name><name name-style="western"><surname>Lindbergh</surname><given-names>SM</given-names></name><name name-style="western"><surname>Faria</surname><given-names>MB</given-names></name><name name-style="western"><surname>Bezerra</surname><given-names>AMR</given-names></name></person-group> (<year>2012</year>) The eastern boundary of the Brazilian Cerrado: a hotspot region. Zoological Studies 51: 1207–1218.</mixed-citation></ref><ref id="B20"><mixed-citation xmlns:xlink="http://www.w3.org/1999/xlink" xlink:type="simple">
          <person-group><name name-style="western"><surname>Bezerra</surname><given-names>AMR</given-names></name><name name-style="western"><surname>Lazar</surname><given-names>A</given-names></name><name name-style="western"><surname>Bonvicino</surname><given-names>CR</given-names></name><name name-style="western"><surname>Cunha</surname><given-names>AS</given-names></name></person-group> (<year>2014</year>) Subsidies for a poorly known endemic semiarid biome of Brazil: non-volant mammals of an eastern region of Caatinga. Zoological Studies 53: 16. <ext-link xlink:type="simple" ext-link-type="doi" xlink:href="10.1186/1810-522x-53-16">https://doi.org/10.1186/1810-522x-53-16</ext-link></mixed-citation></ref><ref id="B174"><mixed-citation xmlns:xlink="http://www.w3.org/1999/xlink" xlink:type="simple">
          <person-group><name name-style="western"><surname>Nogueira</surname><given-names>MR</given-names></name><name name-style="western"><surname>Pol</surname><given-names>A</given-names></name><name name-style="western"><surname>Pessôa</surname><given-names>LM</given-names></name><name name-style="western"><surname>Oliveira</surname><given-names>JA</given-names></name><name name-style="western"><surname>Peracchi</surname><given-names>AL</given-names></name></person-group> (<year>2015</year>) Small mammals (<tp:taxon-name><tp:taxon-name-part taxon-name-part-type="order">Chiroptera</tp:taxon-name-part></tp:taxon-name>, <tp:taxon-name><tp:taxon-name-part taxon-name-part-type="order">Didelphimorphia</tp:taxon-name-part></tp:taxon-name>, and <tp:taxon-name><tp:taxon-name-part taxon-name-part-type="order">Rodentia</tp:taxon-name-part></tp:taxon-name>) from Jaíba, middle Rio São Francisco, northern Minas Gerais State, Brazil. Biota Neotropica 15(2): e20140126. <ext-link xlink:type="simple" ext-link-type="doi" xlink:href="10.1590/1676-06032015012614">https://doi.org/10.1590/1676-06032015012614</ext-link></mixed-citation></ref><ref id="B103"><mixed-citation xmlns:xlink="http://www.w3.org/1999/xlink" xlink:type="simple">
          <person-group><name name-style="western"><surname>Geise</surname><given-names>L</given-names></name><name name-style="western"><surname>Hingst</surname><given-names>E</given-names></name><name name-style="western"><surname>Weksler</surname><given-names>ME</given-names></name><name name-style="western"><surname>Cerqueira</surname><given-names>R</given-names></name></person-group> (<year>1996</year>) A new karyotype of <italic><tp:taxon-name><tp:taxon-name-part taxon-name-part-type="genus">Calomys</tp:taxon-name-part></tp:taxon-name></italic> (<tp:taxon-name><tp:taxon-name-part taxon-name-part-type="order">Rodentia</tp:taxon-name-part></tp:taxon-name>: <tp:taxon-name><tp:taxon-name-part taxon-name-part-type="subfamily">Sigmodontinae</tp:taxon-name-part></tp:taxon-name>), with taxonomic considerations. Revista Brasileira de Genética 19(3): 45.</mixed-citation></ref><ref id="B157"><mixed-citation xmlns:xlink="http://www.w3.org/1999/xlink" xlink:type="simple">
          <person-group><name name-style="western"><surname>Mattevi</surname><given-names>MS</given-names></name><name name-style="western"><surname>Haag</surname><given-names>T</given-names></name><name name-style="western"><surname>Oliveira</surname><given-names>LFB</given-names></name><name name-style="western"><surname>Langguth</surname><given-names>AR</given-names></name></person-group> (<year>2005</year>) Chromosome characterization of Brazilian species of <italic><tp:taxon-name><tp:taxon-name-part taxon-name-part-type="genus">Calomys</tp:taxon-name-part></tp:taxon-name></italic> Waterhouse, 1837 from Amazon, Cerrado and Pampa domains (<tp:taxon-name><tp:taxon-name-part taxon-name-part-type="order">Rodentia</tp:taxon-name-part></tp:taxon-name>, <tp:taxon-name><tp:taxon-name-part taxon-name-part-type="subfamily">Sigmodontinae</tp:taxon-name-part></tp:taxon-name>). Arquivos do Museu Nacional, Rio de Janeiro 63(1): 175–181.</mixed-citation></ref><ref id="B224"><mixed-citation xmlns:xlink="http://www.w3.org/1999/xlink" xlink:type="simple">
          <person-group><name name-style="western"><surname>Salazar-Bravo</surname><given-names>J</given-names></name></person-group> (<year>2015</year>) Genus <italic><tp:taxon-name><tp:taxon-name-part taxon-name-part-type="genus">Calomys</tp:taxon-name-part></tp:taxon-name></italic> Water house, 1837. In: Patton JL, Pardiñas UFJ, D’Elía G (Eds) Mammals of South America (Vol. 2) – Rodents. The University of Chicago Press, Chicago, 481–507.</mixed-citation></ref><ref id="B272"><mixed-citation xmlns:xlink="http://www.w3.org/1999/xlink" xlink:type="simple">
          <person-group><name name-style="western"><surname>Winge</surname><given-names>H</given-names></name></person-group> (<year>1887 [1888]</year>) Jordfunde og nulevende Gnavere (<tp:taxon-name><tp:taxon-name-part taxon-name-part-type="order">Rodentia</tp:taxon-name-part></tp:taxon-name>) fra Lagoa Santa, Minas Geraes, Brasilien: med udsigt over gnavernes indbyrdes slaegtskab. E Museo Lundii, Kjöbenhavn 1(3): 1–178. [Cited as either 1887 or 1888; handwritten year of publication given as “1887 (88)” in digital copy available on at <ext-link xlink:type="simple" ext-link-type="uri" xlink:href="http://www.biodiversitylibrary.org">http://www.biodiversitylibrary.org/</ext-link>]</mixed-citation></ref><ref id="B41"><mixed-citation xmlns:xlink="http://www.w3.org/1999/xlink" xlink:type="simple">
          <person-group><name name-style="western"><surname>Bonvicino</surname><given-names>CR</given-names></name><name name-style="western"><surname>Oliveira</surname><given-names>JA</given-names></name><name name-style="western"><surname>Gentile</surname><given-names>R</given-names></name></person-group> (<year>2010</year>) A new species of <italic><tp:taxon-name><tp:taxon-name-part taxon-name-part-type="genus">Calomys</tp:taxon-name-part></tp:taxon-name></italic> (<tp:taxon-name><tp:taxon-name-part taxon-name-part-type="order">Rodentia</tp:taxon-name-part></tp:taxon-name>: <tp:taxon-name><tp:taxon-name-part taxon-name-part-type="subfamily">Sigmodontinae</tp:taxon-name-part></tp:taxon-name>) from eastern Brazil. Zootaxa 2336: 19–25.</mixed-citation></ref><ref id="B66"><mixed-citation xmlns:xlink="http://www.w3.org/1999/xlink" xlink:type="simple">
          <person-group><name name-style="western"><surname>Colombi</surname><given-names>VH</given-names></name><name name-style="western"><surname>Fagundes</surname><given-names>V</given-names></name></person-group> (<year>2015</year>) First record of <italic><tp:taxon-name><tp:taxon-name-part taxon-name-part-type="genus">Calomys</tp:taxon-name-part> <tp:taxon-name-part taxon-name-part-type="species">cerqueirai</tp:taxon-name-part></tp:taxon-name></italic> (<tp:taxon-name><tp:taxon-name-part taxon-name-part-type="order">Rodentia</tp:taxon-name-part></tp:taxon-name>: <tp:taxon-name><tp:taxon-name-part taxon-name-part-type="tribe">Phyllotini</tp:taxon-name-part></tp:taxon-name>) in Espírito Santo (Brazil) with description of the 2n = 36, FN<sub>A</sub> = 66 karyotype. <tp:taxon-name><tp:taxon-name-part taxon-name-part-type="class">Mammalia</tp:taxon-name-part></tp:taxon-name> 79: 479–486. <ext-link xlink:type="simple" ext-link-type="doi" xlink:href="10.1515/mammalia-2014-0076">https://doi.org/10.1515/mammalia-2014-0076</ext-link></mixed-citation></ref><ref id="B67"><mixed-citation xmlns:xlink="http://www.w3.org/1999/xlink" xlink:type="simple">
          <person-group><name name-style="western"><surname>Cordeiro-Estrela</surname><given-names>P</given-names></name><name name-style="western"><surname>Baylac</surname><given-names>M</given-names></name><name name-style="western"><surname>Denys</surname><given-names>C</given-names></name><name name-style="western"><surname>Marinho-Filho</surname><given-names>J</given-names></name></person-group> (<year>2006</year>) Interspecific patterns of skull variation between sympatric Brazilian vesper mice: geometric morphometrics assessment. Journal of Mammalogy 87: 1270–1279. <ext-link xlink:type="simple" ext-link-type="doi" xlink:href="10.1644/05-MAMM-A-293R3.1">https://doi.org/10.1644/05-MAMM-A-293R3.1</ext-link></mixed-citation></ref><ref id="B122"><mixed-citation xmlns:xlink="http://www.w3.org/1999/xlink" xlink:type="simple">
          <person-group><name name-style="western"><surname>Hershkovitz</surname><given-names>P</given-names></name></person-group> (<year>1962</year>) Evolution of Neotropical cricetine rodents (<tp:taxon-name><tp:taxon-name-part taxon-name-part-type="family">Muridae</tp:taxon-name-part></tp:taxon-name>) with special reference to the phyllotine group. Fieldiana. Zoology 46: 1–524. <ext-link xlink:type="simple" ext-link-type="doi" xlink:href="10.5962/bhl.title.2781">https://doi.org/10.5962/bhl.title.2781</ext-link></mixed-citation></ref><ref id="B30"><mixed-citation xmlns:xlink="http://www.w3.org/1999/xlink" xlink:type="simple">
          <person-group><name name-style="western"><surname>Bonvicino</surname><given-names>CR</given-names></name><name name-style="western"><surname>Geise</surname><given-names>L</given-names></name></person-group> (<year>2008a</year>) <italic><tp:taxon-name><tp:taxon-name-part taxon-name-part-type="genus">Calomys</tp:taxon-name-part> <tp:taxon-name-part taxon-name-part-type="species">expulsus</tp:taxon-name-part></tp:taxon-name></italic>. The IUCN Red List of Threatened Species 2008: e.T136689A4328022. <ext-link xlink:type="simple" ext-link-type="doi" xlink:href="10.2305/IUCN.UK.2008.RLTS.T136689A4328022.en">https://doi.org/10.2305/IUCN.UK.2008.RLTS.T136689A4328022.en</ext-link> [Downloaded on 15 October 2016]</mixed-citation></ref><ref id="B130"><mixed-citation xmlns:xlink="http://www.w3.org/1999/xlink" xlink:type="simple">
          <institution xlink:type="simple">ICMBio-MMA</institution> (<institution xlink:type="simple">Instituto Chico Mendes, Ministério do Meio Ambiemte</institution>) (<year>2016</year>) Executive summary of Brazil red book of threatened species of fauna. Instituto Chico Mendes de Conservação da Biodiversidade. <ext-link xlink:type="simple" ext-link-type="uri" xlink:href="http://www.icmbio.gov.br/portal/images/stories/comunicacao/publicacoes/publicacoes-diversas/dcom_sumario_executivo_livro_vermelho_ed_2016.pdf">http://www.icmbio.gov.br/portal/images/stories/comunicacao/publicacoes/publicacoes-diversas/dcom_sumario_executivo_livro_vermelho_ed_2016.pdf</ext-link> [Accessed on December 19th, 2016]</mixed-citation></ref></ref-list></tp:taxon-treatment>
