# Supplementary material for: The mammalian faunas endemic to the Cerrado and the Caatinga
Source: Zookeys. 2017 Jan 10;(644):105–57. doi: 10.3897/zookeys.644.10827 (PMC5242261; doi:10.3897/zookeys.644.10827)
Supplement: XML Treatment for Calomys tocantinsi [file zookeys.644.10827-treatment33.xml]

<!DOCTYPE tp:taxon-treatment
  PUBLIC "-//TaxonX//DTD Taxonomic Treatment Publishing DTD v0 20100105//EN" "tax-treatment-NSO.dtd">
<tp:taxon-treatment xmlns:tp="http://www.plazi.org/taxpub"><tp:treatment-meta><kwd-group><label>Taxon classification</label><kwd><named-content content-type="kingdom">Animalia</named-content></kwd><kwd><named-content content-type="order">Rodentia</named-content></kwd><kwd><named-content content-type="family">Cricetidae</named-content></kwd></kwd-group><mixed-citation publication-type="journal"><person-group><name><surname>Gutiérrez</surname><given-names>Eliécer E.</given-names></name><name><surname>Marinho-Filho</surname><given-names>Jader</given-names></name></person-group><article-title>The mammalian faunas endemic to the Cerrado and the Caatinga</article-title><source>Zookeys</source><day>10</day><month>1</month><year>2017</year><volume>2017</volume><issue>644</issue><fpage>105</fpage><lpage>157</lpage><pub-id pub-id-type="doi">10.3897/zookeys.644.10827</pub-id></mixed-citation></tp:treatment-meta><tp:nomenclature><tp:taxon-name>
                <tp:taxon-name-part taxon-name-part-type="genus">Calomys</tp:taxon-name-part>
                <tp:taxon-name-part taxon-name-part-type="species">tocantinsi</tp:taxon-name-part>
              </tp:taxon-name><tp:taxon-authority>Bonvicino, Lima &amp; Almeida, 2003</tp:taxon-authority></tp:nomenclature><tp:treatment-sec sec-type="distribution" id="SECID0E1KBI"><title>Distribution.</title><p>
                <italic><tp:taxon-name><tp:taxon-name-part taxon-name-part-type="genus">Calomys</tp:taxon-name-part> <tp:taxon-name-part taxon-name-part-type="species">tocantinsi</tp:taxon-name-part></tp:taxon-name></italic> is endemic to the Cerrado, and has been recorded in the Brazilian states of Mato Grosso and Tocantins (<xref ref-type="bibr" rid="B34">Bonvicino et al. 2003</xref>, <xref ref-type="bibr" rid="B41">2010</xref>, <xref ref-type="bibr" rid="B67">Cordeiro-Estrela et al. 2006</xref>, <xref ref-type="bibr" rid="B214">Rocha et al. 2011a</xref>).</p></tp:treatment-sec><tp:treatment-sec sec-type="conservation status" id="SECID0E1LBI"><title>Conservation status.</title><p>The red list of the <abbrev xmlns:xlink="http://www.w3.org/1999/xlink" content-type="institution" xlink:title="International Union for the Conservation of Nature" id="ABBRID0EAMBI" xlink:type="simple">IUCN</abbrev> ver. 3.1 assigned the category “Least Concern” to <italic><tp:taxon-name><tp:taxon-name-part taxon-name-part-type="genus">Calomys</tp:taxon-name-part> <tp:taxon-name-part taxon-name-part-type="species">tocantinsi</tp:taxon-name-part></tp:taxon-name></italic> (see <xref ref-type="bibr" rid="B38">Bonvicino and Marinho-Filho 2008a</xref>). The species was not included in the official list of threatened species of Brazil (<xref ref-type="bibr" rid="B130">ICMBIO-MMA 2016</xref>).</p></tp:treatment-sec><ref-list><ref id="B34"><mixed-citation xmlns:xlink="http://www.w3.org/1999/xlink" xlink:type="simple">
          <person-group><name name-style="western"><surname>Bonvicino</surname><given-names>CR</given-names></name><name name-style="western"><surname>Lima</surname><given-names>JFS</given-names></name><name name-style="western"><surname>Almeida</surname><given-names>FC</given-names></name></person-group> (<year>2003</year>) A new species of <italic><tp:taxon-name><tp:taxon-name-part taxon-name-part-type="genus">Calomys</tp:taxon-name-part></tp:taxon-name></italic> Water house (<tp:taxon-name><tp:taxon-name-part taxon-name-part-type="order">Rodentia</tp:taxon-name-part></tp:taxon-name>, <tp:taxon-name><tp:taxon-name-part taxon-name-part-type="subfamily">Sigmodontinae</tp:taxon-name-part></tp:taxon-name>) from the Cerrado of central Brazil. Revista Brasileira de Zoologia 20: 301–307. <ext-link xlink:type="simple" ext-link-type="doi" xlink:href="10.1590/S0101-81752003000200021">https://doi.org/10.1590/S0101-81752003000200021</ext-link></mixed-citation></ref><ref id="B41"><mixed-citation xmlns:xlink="http://www.w3.org/1999/xlink" xlink:type="simple">
          <person-group><name name-style="western"><surname>Bonvicino</surname><given-names>CR</given-names></name><name name-style="western"><surname>Oliveira</surname><given-names>JA</given-names></name><name name-style="western"><surname>Gentile</surname><given-names>R</given-names></name></person-group> (<year>2010</year>) A new species of <italic><tp:taxon-name><tp:taxon-name-part taxon-name-part-type="genus">Calomys</tp:taxon-name-part></tp:taxon-name></italic> (<tp:taxon-name><tp:taxon-name-part taxon-name-part-type="order">Rodentia</tp:taxon-name-part></tp:taxon-name>: <tp:taxon-name><tp:taxon-name-part taxon-name-part-type="subfamily">Sigmodontinae</tp:taxon-name-part></tp:taxon-name>) from eastern Brazil. Zootaxa 2336: 19–25.</mixed-citation></ref><ref id="B67"><mixed-citation xmlns:xlink="http://www.w3.org/1999/xlink" xlink:type="simple">
          <person-group><name name-style="western"><surname>Cordeiro-Estrela</surname><given-names>P</given-names></name><name name-style="western"><surname>Baylac</surname><given-names>M</given-names></name><name name-style="western"><surname>Denys</surname><given-names>C</given-names></name><name name-style="western"><surname>Marinho-Filho</surname><given-names>J</given-names></name></person-group> (<year>2006</year>) Interspecific patterns of skull variation between sympatric Brazilian vesper mice: geometric morphometrics assessment. Journal of Mammalogy 87: 1270–1279. <ext-link xlink:type="simple" ext-link-type="doi" xlink:href="10.1644/05-MAMM-A-293R3.1">https://doi.org/10.1644/05-MAMM-A-293R3.1</ext-link></mixed-citation></ref><ref id="B214"><mixed-citation xmlns:xlink="http://www.w3.org/1999/xlink" xlink:type="simple">
          <person-group><name name-style="western"><surname>Rocha</surname><given-names>CR</given-names></name><name name-style="western"><surname>Ribeiro</surname><given-names>R</given-names></name><name name-style="western"><surname>Takahashi</surname><given-names>FSC</given-names></name><name name-style="western"><surname>Marinho-Filho</surname><given-names>J</given-names></name></person-group> (<year>2011a</year>) Microhabitat use by rodent species in a central Brazilian cerrado. Mammalian Biology 76: 651–653. <ext-link xlink:type="simple" ext-link-type="doi" xlink:href="10.1016/j.mambio.2011.06.006">https://doi.org/10.1016/j.mambio.2011.06.006</ext-link></mixed-citation></ref><ref id="B38"><mixed-citation xmlns:xlink="http://www.w3.org/1999/xlink" xlink:type="simple">
          <person-group><name name-style="western"><surname>Bonvicino</surname><given-names>CR</given-names></name><name name-style="western"><surname>Marinho-Filho</surname><given-names>J</given-names></name></person-group> (<year>2008a</year>) <italic><tp:taxon-name><tp:taxon-name-part taxon-name-part-type="genus">Calomys</tp:taxon-name-part> <tp:taxon-name-part taxon-name-part-type="species">tocantinsi</tp:taxon-name-part></tp:taxon-name></italic>. The IUCN Red List of Threatened Species 2008: e.T136679A4326546. <ext-link xlink:type="simple" ext-link-type="doi" xlink:href="10.2305/IUCN.UK.2008.RLTS.T136679A4326546.en">https://doi.org/10.2305/IUCN.UK.2008.RLTS.T136679A4326546.en</ext-link> [Downloaded on 15 October 2016]</mixed-citation></ref><ref id="B130"><mixed-citation xmlns:xlink="http://www.w3.org/1999/xlink" xlink:type="simple">
          <institution xlink:type="simple">ICMBio-MMA</institution> (<institution xlink:type="simple">Instituto Chico Mendes, Ministério do Meio Ambiemte</institution>) (<year>2016</year>) Executive summary of Brazil red book of threatened species of fauna. Instituto Chico Mendes de Conservação da Biodiversidade. <ext-link xlink:type="simple" ext-link-type="uri" xlink:href="http://www.icmbio.gov.br/portal/images/stories/comunicacao/publicacoes/publicacoes-diversas/dcom_sumario_executivo_livro_vermelho_ed_2016.pdf">http://www.icmbio.gov.br/portal/images/stories/comunicacao/publicacoes/publicacoes-diversas/dcom_sumario_executivo_livro_vermelho_ed_2016.pdf</ext-link> [Accessed on December 19th, 2016]</mixed-citation></ref></ref-list></tp:taxon-treatment>
