# Supplementary material for: The mammalian faunas endemic to the Cerrado and the Caatinga
Source: Zookeys. 2017 Jan 10;(644):105–57. doi: 10.3897/zookeys.644.10827 (PMC5242261; doi:10.3897/zookeys.644.10827)
Supplement: XML Treatment for Rhipidomys cariri [file zookeys.644.10827-treatment34.xml]

<!DOCTYPE tp:taxon-treatment
  PUBLIC "-//TaxonX//DTD Taxonomic Treatment Publishing DTD v0 20100105//EN" "tax-treatment-NSO.dtd">
<tp:taxon-treatment xmlns:tp="http://www.plazi.org/taxpub"><tp:treatment-meta><kwd-group><label>Taxon classification</label><kwd><named-content content-type="kingdom">Animalia</named-content></kwd><kwd><named-content content-type="order">Rodentia</named-content></kwd><kwd><named-content content-type="family">Cricetidae</named-content></kwd></kwd-group><mixed-citation publication-type="journal"><person-group><name><surname>Gutiérrez</surname><given-names>Eliécer E.</given-names></name><name><surname>Marinho-Filho</surname><given-names>Jader</given-names></name></person-group><article-title>The mammalian faunas endemic to the Cerrado and the Caatinga</article-title><source>Zookeys</source><day>10</day><month>1</month><year>2017</year><volume>2017</volume><issue>644</issue><fpage>105</fpage><lpage>157</lpage><pub-id pub-id-type="doi">10.3897/zookeys.644.10827</pub-id></mixed-citation></tp:treatment-meta><tp:nomenclature><tp:taxon-name>
                <tp:taxon-name-part taxon-name-part-type="genus">Rhipidomys</tp:taxon-name-part>
                <tp:taxon-name-part taxon-name-part-type="species">cariri</tp:taxon-name-part>
              </tp:taxon-name><tp:taxon-authority>Tribe, 2005</tp:taxon-authority></tp:nomenclature><tp:treatment-sec sec-type="distribution" id="SECID0EPOBI"><title>Distribution.</title><p>
                <italic><tp:taxon-name><tp:taxon-name-part taxon-name-part-type="genus">Rhipidomys</tp:taxon-name-part> <tp:taxon-name-part taxon-name-part-type="species">cariri</tp:taxon-name-part></tp:taxon-name></italic> is endemic to the Caatinga, and has been recorded in the Brazilian states of Bahia, Ceará, and Pernambuco (<xref ref-type="bibr" rid="B251">Tribe 2005</xref>, <xref ref-type="bibr" rid="B252">2015</xref>, <xref ref-type="bibr" rid="B102">Geise et al. 2010</xref>, <xref ref-type="bibr" rid="B95">Fernandes-Ferreira et al. 2015</xref>, <xref ref-type="bibr" rid="B114">Gurgel-Filho et al. 2015</xref>).</p></tp:treatment-sec><tp:treatment-sec sec-type="conservation status" id="SECID0ETPBI"><title>Conservation status.</title><p>The red list of the <abbrev xmlns:xlink="http://www.w3.org/1999/xlink" content-type="institution" xlink:title="International Union for the Conservation of Nature" id="ABBRID0EZPBI" xlink:type="simple">IUCN</abbrev> ver. 3.1 assigned the category “Data Deficient” to <italic><tp:taxon-name><tp:taxon-name-part taxon-name-part-type="genus">Rhipidomys</tp:taxon-name-part> <tp:taxon-name-part taxon-name-part-type="species">cariri</tp:taxon-name-part></tp:taxon-name></italic> (see <xref ref-type="bibr" rid="B190">Patton et al. 2008a</xref>). The species appears in the official list of threatened species of Brazil with the category “Vulnerable” (<xref ref-type="bibr" rid="B130">ICMBIO-MMA 2016</xref>).</p></tp:treatment-sec><ref-list><ref id="B251"><mixed-citation xmlns:xlink="http://www.w3.org/1999/xlink" xlink:type="simple">
          <person-group><name name-style="western"><surname>Tribe</surname><given-names>CJ</given-names></name></person-group> (<year>2005</year>) A new species of <italic><tp:taxon-name><tp:taxon-name-part taxon-name-part-type="genus">Rhipidomys</tp:taxon-name-part></tp:taxon-name></italic> (<tp:taxon-name><tp:taxon-name-part taxon-name-part-type="order">Rodentia</tp:taxon-name-part></tp:taxon-name>, <tp:taxon-name><tp:taxon-name-part taxon-name-part-type="superfamily">Muroidea</tp:taxon-name-part></tp:taxon-name>) from north-eastern Brazil. Arquivos do Museu Nacional, Rio de Janeiro 63: 131–146.</mixed-citation></ref><ref id="B252"><mixed-citation xmlns:xlink="http://www.w3.org/1999/xlink" xlink:type="simple">
          <person-group><name name-style="western"><surname>Tribe</surname><given-names>CJ</given-names></name></person-group> (<year>2015</year>) Genus <italic><tp:taxon-name><tp:taxon-name-part taxon-name-part-type="genus">Rhipidomys</tp:taxon-name-part></tp:taxon-name></italic> Tschudi, 1845 In: Patton JL, Pardiñas UFJ, D’Elía G (Eds) Mammals of South America (Vol. 2) – Rodents. The University of Chicago Press, Chicago, 583–617.</mixed-citation></ref><ref id="B102"><mixed-citation xmlns:xlink="http://www.w3.org/1999/xlink" xlink:type="simple">
          <person-group><name name-style="western"><surname>Geise</surname><given-names>L</given-names></name><name name-style="western"><surname>Peresque</surname><given-names>R</given-names></name><name name-style="western"><surname>Sebastião</surname><given-names>H</given-names></name><name name-style="western"><surname>Shirai</surname><given-names>LT</given-names></name><name name-style="western"><surname>Astúa</surname><given-names>D</given-names></name><name name-style="western"><surname>Marroig</surname><given-names>G</given-names></name></person-group> (<year>2010</year>) Non-volant mammals, Parque Nacional do Catimbau, Vale do Catimbau, Buíque, state of Pernambuco, Brazil, with karyologic data. Check List 6: 180–186. <ext-link xlink:type="simple" ext-link-type="doi" xlink:href="10.15560/6.1.180">https://doi.org/10.15560/6.1.180</ext-link></mixed-citation></ref><ref id="B95"><mixed-citation xmlns:xlink="http://www.w3.org/1999/xlink" xlink:type="simple">
          <person-group><name name-style="western"><surname>Fernandes-Ferreira</surname><given-names>H</given-names></name><name name-style="western"><surname>Gurgel-Filho</surname><given-names>NM</given-names></name><name name-style="western"><surname>Feijó</surname><given-names>A</given-names></name><name name-style="western"><surname>Mendonça</surname><given-names>SV</given-names></name><name name-style="western"><surname>Alves</surname><given-names>RRN</given-names></name><name name-style="western"><surname>Langguth</surname><given-names>A</given-names></name></person-group> (<year>2015</year>) Non-volant mammals from Baturité Ridge, Ceará state, Northeast Brazil. Check List 11: 1630. <ext-link xlink:type="simple" ext-link-type="doi" xlink:href="10.15560/11.3.1630">https://doi.org/10.15560/11.3.1630</ext-link></mixed-citation></ref><ref id="B114"><mixed-citation xmlns:xlink="http://www.w3.org/1999/xlink" xlink:type="simple">
          <person-group><name name-style="western"><surname>Gurgel-Filho</surname><given-names>NM</given-names></name><name name-style="western"><surname>Feijó</surname><given-names>A</given-names></name><name name-style="western"><surname>Langguth</surname><given-names>A</given-names></name></person-group> (<year>2015</year>) Pequenos mamíferos do Ceará (marsupiais, morcegos e roedores sigmodontíneos) com discussão taxonômica de algumas espécies. Revista Nordestina de Biologia 23(2): 3–150. <ext-link xlink:type="simple" ext-link-type="uri" xlink:href="http://www.biblionline.ufpb.br/ojs/index.php/revnebio/article/view/25904">http://www.biblionline.ufpb.br/ojs/index.php/revnebio/article/view/25904</ext-link></mixed-citation></ref><ref id="B190"><mixed-citation xmlns:xlink="http://www.w3.org/1999/xlink" xlink:type="simple">
          <person-group><name name-style="western"><surname>Patton</surname><given-names>J</given-names></name><name name-style="western"><surname>Catzeflis</surname><given-names>F</given-names></name><name name-style="western"><surname>Weksler</surname><given-names>M</given-names></name><name name-style="western"><surname>Percequillo</surname><given-names>M</given-names></name></person-group> (<year>2008a</year>) <italic><tp:taxon-name><tp:taxon-name-part taxon-name-part-type="genus">Rhipidomys</tp:taxon-name-part> <tp:taxon-name-part taxon-name-part-type="species">cariri</tp:taxon-name-part></tp:taxon-name></italic>. The IUCN Red List of Threatened Species 2008: e.T136357A4279986. <ext-link xlink:type="simple" ext-link-type="doi" xlink:href="10.2305/IUCN.UK.2008.RLTS.T136357A4279986.en">https://doi.org/10.2305/IUCN.UK.2008.RLTS.T136357A4279986.en</ext-link> [Downloaded 15 October 2016]</mixed-citation></ref><ref id="B130"><mixed-citation xmlns:xlink="http://www.w3.org/1999/xlink" xlink:type="simple">
          <institution xlink:type="simple">ICMBio-MMA</institution> (<institution xlink:type="simple">Instituto Chico Mendes, Ministério do Meio Ambiemte</institution>) (<year>2016</year>) Executive summary of Brazil red book of threatened species of fauna. Instituto Chico Mendes de Conservação da Biodiversidade. <ext-link xlink:type="simple" ext-link-type="uri" xlink:href="http://www.icmbio.gov.br/portal/images/stories/comunicacao/publicacoes/publicacoes-diversas/dcom_sumario_executivo_livro_vermelho_ed_2016.pdf">http://www.icmbio.gov.br/portal/images/stories/comunicacao/publicacoes/publicacoes-diversas/dcom_sumario_executivo_livro_vermelho_ed_2016.pdf</ext-link> [Accessed on December 19th, 2016]</mixed-citation></ref></ref-list></tp:taxon-treatment>
