# Supplementary material for: The mammalian faunas endemic to the Cerrado and the Caatinga
Source: Zookeys. 2017 Jan 10;(644):105–57. doi: 10.3897/zookeys.644.10827 (PMC5242261; doi:10.3897/zookeys.644.10827)
Supplement: XML Treatment for Wiedomys cerradensis [file zookeys.644.10827-treatment35.xml]

<!DOCTYPE tp:taxon-treatment
  PUBLIC "-//TaxonX//DTD Taxonomic Treatment Publishing DTD v0 20100105//EN" "tax-treatment-NSO.dtd">
<tp:taxon-treatment xmlns:tp="http://www.plazi.org/taxpub"><tp:treatment-meta><kwd-group><label>Taxon classification</label><kwd><named-content content-type="kingdom">Animalia</named-content></kwd><kwd><named-content content-type="order">Rodentia</named-content></kwd><kwd><named-content content-type="family">Cricetidae</named-content></kwd></kwd-group><mixed-citation publication-type="journal"><person-group><name><surname>Gutiérrez</surname><given-names>Eliécer E.</given-names></name><name><surname>Marinho-Filho</surname><given-names>Jader</given-names></name></person-group><article-title>The mammalian faunas endemic to the Cerrado and the Caatinga</article-title><source>Zookeys</source><day>10</day><month>1</month><year>2017</year><volume>2017</volume><issue>644</issue><fpage>105</fpage><lpage>157</lpage><pub-id pub-id-type="doi">10.3897/zookeys.644.10827</pub-id></mixed-citation></tp:treatment-meta><tp:nomenclature><tp:taxon-name>
                <tp:taxon-name-part taxon-name-part-type="genus">Wiedomys</tp:taxon-name-part>
                <tp:taxon-name-part taxon-name-part-type="species">cerradensis</tp:taxon-name-part>
              </tp:taxon-name><tp:taxon-authority>Gonçalves, Almeida &amp; Bonvicino, 2005</tp:taxon-authority></tp:nomenclature><tp:treatment-sec sec-type="distribution" id="SECID0EISBI"><title>Distribution.</title><p>
                <italic><tp:taxon-name><tp:taxon-name-part taxon-name-part-type="genus">Wiedomys</tp:taxon-name-part> <tp:taxon-name-part taxon-name-part-type="species">cerradensis</tp:taxon-name-part></tp:taxon-name></italic> is endemic to the Cerrado, and has been recorded in the Brazilian states of Bahia, Ceará, Goiás, and Tocantins (<xref ref-type="bibr" rid="B106">Gonçalves et al. 2005</xref>, <xref ref-type="bibr" rid="B21">Bezerra et al. 2013</xref>, <xref ref-type="bibr" rid="B26">Bonvicino 2015</xref>, <xref ref-type="bibr" rid="B114">Gurgel-Filho et al. 2015</xref>). <xref ref-type="bibr" rid="B114">Gurgel-Filho et al. (2015)</xref> indicated that the species also occurs in the Brazilian states of Piauí, Maranhão, Paraíba, and Pernambuco, but did not provide evidence supporting this assertion.</p></tp:treatment-sec><tp:treatment-sec sec-type="conservation status" id="SECID0EMTBI"><title>Conservation status.</title><p>The red list of the <abbrev xmlns:xlink="http://www.w3.org/1999/xlink" content-type="institution" xlink:title="International Union for the Conservation of Nature" id="ABBRID0ESTBI" xlink:type="simple">IUCN</abbrev> ver. 3.1 assigned the category “Data Deficient” to <italic><tp:taxon-name><tp:taxon-name-part taxon-name-part-type="genus">Wiedomys</tp:taxon-name-part> <tp:taxon-name-part taxon-name-part-type="species">cerradensis</tp:taxon-name-part></tp:taxon-name></italic> (see <xref ref-type="bibr" rid="B39">Bonvicino and Marinho-Filho 2008b</xref>). The species was not included in the official list of threatened species of Brazil (<xref ref-type="bibr" rid="B130">ICMBIO-MMA 2016</xref>).</p></tp:treatment-sec><ref-list><ref id="B106"><mixed-citation xmlns:xlink="http://www.w3.org/1999/xlink" xlink:type="simple">
          <person-group><name name-style="western"><surname>Gonçalves</surname><given-names>PR</given-names></name><name name-style="western"><surname>Almeida</surname><given-names>FC</given-names></name><name name-style="western"><surname>Bonvicino</surname><given-names>CR</given-names></name></person-group> (<year>2005</year>) A new species of <italic><tp:taxon-name><tp:taxon-name-part taxon-name-part-type="genus">Wiedomys</tp:taxon-name-part></tp:taxon-name></italic> (<tp:taxon-name><tp:taxon-name-part taxon-name-part-type="order">Rodentia</tp:taxon-name-part></tp:taxon-name>: <tp:taxon-name><tp:taxon-name-part taxon-name-part-type="subfamily">Sigmodontinae</tp:taxon-name-part></tp:taxon-name>) from Brazilian Cerrado. Mammalian Biology 70: 46–60. <ext-link xlink:type="simple" ext-link-type="doi" xlink:href="10.1078/1616-5047-00175">https://doi.org/10.1078/1616-5047-00175</ext-link></mixed-citation></ref><ref id="B21"><mixed-citation xmlns:xlink="http://www.w3.org/1999/xlink" xlink:type="simple">
          <person-group><name name-style="western"><surname>Bezerra</surname><given-names>AMR</given-names></name><name name-style="western"><surname>Lazar</surname><given-names>A</given-names></name><name name-style="western"><surname>Bonvicino</surname><given-names>CR</given-names></name><name name-style="western"><surname>Marinho-Filho</surname><given-names>J</given-names></name></person-group> (<year>2013</year>) <italic><tp:taxon-name><tp:taxon-name-part taxon-name-part-type="genus">Wiedomys</tp:taxon-name-part> <tp:taxon-name-part taxon-name-part-type="species">cerradensis</tp:taxon-name-part></tp:taxon-name></italic> Gonçalves, Almeida and Bonvicino, 2005 (<tp:taxon-name><tp:taxon-name-part taxon-name-part-type="class">Mammalia</tp:taxon-name-part></tp:taxon-name>: <tp:taxon-name><tp:taxon-name-part taxon-name-part-type="order">Rodentia</tp:taxon-name-part></tp:taxon-name>: <tp:taxon-name><tp:taxon-name-part taxon-name-part-type="family">Cricetidae</tp:taxon-name-part></tp:taxon-name>) in Tocantins and Goiás states, central-northern Brazil. Check List 9: 680–683. <ext-link xlink:type="simple" ext-link-type="doi" xlink:href="10.15560/9.3.680">http://dx.doi.org/10.15560/9.3.680</ext-link></mixed-citation></ref><ref id="B26"><mixed-citation xmlns:xlink="http://www.w3.org/1999/xlink" xlink:type="simple">
          <person-group><name name-style="western"><surname>Bonvicino</surname><given-names>CR</given-names></name></person-group> (<year>2015</year>) Tribe <tp:taxon-name><tp:taxon-name-part taxon-name-part-type="tribe">Wiedomyini</tp:taxon-name-part></tp:taxon-name> Reig, 1980. In: Patton JL, Pardiñas UFJ, D’Elía G (Eds) Mammals of South America (Vol. 2) – Rodents. The University of Chicago Press, Chicago, 682–685.</mixed-citation></ref><ref id="B114"><mixed-citation xmlns:xlink="http://www.w3.org/1999/xlink" xlink:type="simple">
          <person-group><name name-style="western"><surname>Gurgel-Filho</surname><given-names>NM</given-names></name><name name-style="western"><surname>Feijó</surname><given-names>A</given-names></name><name name-style="western"><surname>Langguth</surname><given-names>A</given-names></name></person-group> (<year>2015</year>) Pequenos mamíferos do Ceará (marsupiais, morcegos e roedores sigmodontíneos) com discussão taxonômica de algumas espécies. Revista Nordestina de Biologia 23(2): 3–150. <ext-link xlink:type="simple" ext-link-type="uri" xlink:href="http://www.biblionline.ufpb.br/ojs/index.php/revnebio/article/view/25904">http://www.biblionline.ufpb.br/ojs/index.php/revnebio/article/view/25904</ext-link></mixed-citation></ref><ref id="B39"><mixed-citation xmlns:xlink="http://www.w3.org/1999/xlink" xlink:type="simple">
          <person-group><name name-style="western"><surname>Bonvicino</surname><given-names>CR</given-names></name><name name-style="western"><surname>Marinho-Filho</surname><given-names>J</given-names></name></person-group> (<year>2008b</year>) <italic><tp:taxon-name><tp:taxon-name-part taxon-name-part-type="genus">Wiedomys</tp:taxon-name-part> <tp:taxon-name-part taxon-name-part-type="species">cerradensis</tp:taxon-name-part></tp:taxon-name></italic>. The IUCN Red List of Threatened Species 2008: e.T136745A4334715. <ext-link xlink:type="simple" ext-link-type="doi" xlink:href="10.2305/IUCN.UK.2008.RLTS.T136745A4334715.en">https://doi.org/10.2305/IUCN.UK.2008.RLTS.T136745A4334715.en</ext-link> [Downloaded on 15 October 2016]</mixed-citation></ref><ref id="B130"><mixed-citation xmlns:xlink="http://www.w3.org/1999/xlink" xlink:type="simple">
          <institution xlink:type="simple">ICMBio-MMA</institution> (<institution xlink:type="simple">Instituto Chico Mendes, Ministério do Meio Ambiemte</institution>) (<year>2016</year>) Executive summary of Brazil red book of threatened species of fauna. Instituto Chico Mendes de Conservação da Biodiversidade. <ext-link xlink:type="simple" ext-link-type="uri" xlink:href="http://www.icmbio.gov.br/portal/images/stories/comunicacao/publicacoes/publicacoes-diversas/dcom_sumario_executivo_livro_vermelho_ed_2016.pdf">http://www.icmbio.gov.br/portal/images/stories/comunicacao/publicacoes/publicacoes-diversas/dcom_sumario_executivo_livro_vermelho_ed_2016.pdf</ext-link> [Accessed on December 19th, 2016]</mixed-citation></ref></ref-list></tp:taxon-treatment>
