# Supplementary material for: The mammalian faunas endemic to the Cerrado and the Caatinga
Source: Zookeys. 2017 Jan 10;(644):105–57. doi: 10.3897/zookeys.644.10827 (PMC5242261; doi:10.3897/zookeys.644.10827)
Supplement: XML Treatment for Wiedomys pyrrhorhinos [file zookeys.644.10827-treatment36.xml]

<!DOCTYPE tp:taxon-treatment
  PUBLIC "-//TaxonX//DTD Taxonomic Treatment Publishing DTD v0 20100105//EN" "tax-treatment-NSO.dtd">
<tp:taxon-treatment xmlns:tp="http://www.plazi.org/taxpub"><tp:treatment-meta><kwd-group><label>Taxon classification</label><kwd><named-content content-type="kingdom">Animalia</named-content></kwd><kwd><named-content content-type="order">Rodentia</named-content></kwd><kwd><named-content content-type="family">Cricetidae</named-content></kwd></kwd-group><mixed-citation publication-type="journal"><person-group><name><surname>Gutiérrez</surname><given-names>Eliécer E.</given-names></name><name><surname>Marinho-Filho</surname><given-names>Jader</given-names></name></person-group><article-title>The mammalian faunas endemic to the Cerrado and the Caatinga</article-title><source>Zookeys</source><day>10</day><month>1</month><year>2017</year><volume>2017</volume><issue>644</issue><fpage>105</fpage><lpage>157</lpage><pub-id pub-id-type="doi">10.3897/zookeys.644.10827</pub-id></mixed-citation></tp:treatment-meta><tp:nomenclature><tp:taxon-name>
                <tp:taxon-name-part taxon-name-part-type="genus">Wiedomys</tp:taxon-name-part>
                <tp:taxon-name-part taxon-name-part-type="species">pyrrhorhinos</tp:taxon-name-part>
              </tp:taxon-name><tp:taxon-authority>(Wied-Neuwied, 1821)</tp:taxon-authority></tp:nomenclature><tp:treatment-sec sec-type="distribution" id="SECID0EJVBI"><title>Distribution.</title><p>
                <italic><tp:taxon-name><tp:taxon-name-part taxon-name-part-type="genus">Wiedomys</tp:taxon-name-part> <tp:taxon-name-part taxon-name-part-type="species">pyrrhorhinos</tp:taxon-name-part></tp:taxon-name></italic> is endemic to the Caatinga, and has been recorded in the Brazilian states of Alagoas, Bahia, Minas Gerais, Paraíba, and Pernambuco <!--PageBreak-->(<xref ref-type="bibr" rid="B146">Maia and Langguth 1987</xref>, <xref ref-type="bibr" rid="B194">Pereira and Geise 2009</xref>, <xref ref-type="bibr" rid="B242">Souza et al. 2011a</xref>, <xref ref-type="bibr" rid="B26">Bonvicino 2015</xref>, <xref ref-type="bibr" rid="B174">Nogueira et al. 2015</xref>). <xref ref-type="bibr" rid="B26">Bonvicino (2015)</xref> indicated that the species is also present in the state of Sergipe, but this assertion is based on an abstract presented at the XXIV Jornadas Argentinas de Mastozoología. Citation of this abstract is as follows:</p><p>Souza ALG, Pessôa LM, Menezes AN, Bezerra AMR, Bonvicino CR (2011) O rio São Francisco como provável barreira geográfica para as duas espécies do gênero <italic><tp:taxon-name><tp:taxon-name-part taxon-name-part-type="genus">Wiedomys</tp:taxon-name-part></tp:taxon-name></italic> (<tp:taxon-name><tp:taxon-name-part taxon-name-part-type="order">Rodentia</tp:taxon-name-part></tp:taxon-name>). Revista del Museo de La Plata, Zoología 18(172): 163R. [abstract presented in the XXIV Jornadas Argentinas de Mastozoología, La Plata, Argentina, November 8–11, 2011].</p></tp:treatment-sec><tp:treatment-sec sec-type="conservation status" id="SECID0EBXBI"><title>Conservation status.</title><p>The red list of the <abbrev xmlns:xlink="http://www.w3.org/1999/xlink" content-type="institution" xlink:title="International Union for the Conservation of Nature" id="ABBRID0EHXBI" xlink:type="simple">IUCN</abbrev> ver. 3.1 assigned the category “Least Concern” to <italic><tp:taxon-name><tp:taxon-name-part taxon-name-part-type="genus">Wiedomys</tp:taxon-name-part> <tp:taxon-name-part taxon-name-part-type="species">pyrrhorhinos</tp:taxon-name-part></tp:taxon-name></italic> (see <xref ref-type="bibr" rid="B149">Marinho-Filho and Langguth 2016</xref>). The species was not included in the official list of threatened species of Brazil (<xref ref-type="bibr" rid="B130">ICMBIO-MMA 2016</xref>).</p></tp:treatment-sec><ref-list><ref id="B146"><mixed-citation xmlns:xlink="http://www.w3.org/1999/xlink" xlink:type="simple">
          <person-group><name name-style="western"><surname>Maia</surname><given-names>V</given-names></name><name name-style="western"><surname>Langguth</surname><given-names>A</given-names></name></person-group> (<year>1987</year>) Chromosomes of the Brazilian rodent <italic><tp:taxon-name><tp:taxon-name-part taxon-name-part-type="genus">Wiedomys</tp:taxon-name-part> <tp:taxon-name-part taxon-name-part-type="species">pyrrhorhinos</tp:taxon-name-part></tp:taxon-name></italic> (Wied, 1821). Revista Brasileira de Genética 10: 229–233.</mixed-citation></ref><ref id="B194"><mixed-citation xmlns:xlink="http://www.w3.org/1999/xlink" xlink:type="simple">
          <person-group><name name-style="western"><surname>Pereira</surname><given-names>LG</given-names></name><name name-style="western"><surname>Geise</surname><given-names>L</given-names></name></person-group> (<year>2009</year>) Non-flying mammals of Chapada Diamantina (Bahia, Brazil). Biota Neotropica 9: 185–196. <ext-link xlink:type="simple" ext-link-type="doi" xlink:href="10.1590/S1676-06032009000300019">https://doi.org/10.1590/S1676-06032009000300019</ext-link></mixed-citation></ref><ref id="B242"><mixed-citation xmlns:xlink="http://www.w3.org/1999/xlink" xlink:type="simple">
          <person-group><name name-style="western"><surname>Souza</surname><given-names>ALG</given-names></name><name name-style="western"><surname>Corrêa</surname><given-names>MMO</given-names></name><name name-style="western"><surname>Aguilar</surname><given-names>CT</given-names></name><name name-style="western"><surname>Pessôa</surname><given-names>LM</given-names></name></person-group> (<year>2011a</year>) A new karyotype of <italic><tp:taxon-name><tp:taxon-name-part taxon-name-part-type="genus">Wiedomys</tp:taxon-name-part> <tp:taxon-name-part taxon-name-part-type="species">pyrrhorhinus</tp:taxon-name-part></tp:taxon-name></italic> (<tp:taxon-name><tp:taxon-name-part taxon-name-part-type="order">Rodentia</tp:taxon-name-part></tp:taxon-name>: <tp:taxon-name><tp:taxon-name-part taxon-name-part-type="subfamily">Sigmodontinae</tp:taxon-name-part></tp:taxon-name>) from Chapada Diamantina, northeastern Brazil. Zoologia 28: 92–96. <ext-link xlink:type="simple" ext-link-type="doi" xlink:href="10.1590/S1984-46702011000100013">https://doi.org/10.1590/S1984-46702011000100013</ext-link></mixed-citation></ref><ref id="B26"><mixed-citation xmlns:xlink="http://www.w3.org/1999/xlink" xlink:type="simple">
          <person-group><name name-style="western"><surname>Bonvicino</surname><given-names>CR</given-names></name></person-group> (<year>2015</year>) Tribe <tp:taxon-name><tp:taxon-name-part taxon-name-part-type="tribe">Wiedomyini</tp:taxon-name-part></tp:taxon-name> Reig, 1980. In: Patton JL, Pardiñas UFJ, D’Elía G (Eds) Mammals of South America (Vol. 2) – Rodents. The University of Chicago Press, Chicago, 682–685.</mixed-citation></ref><ref id="B174"><mixed-citation xmlns:xlink="http://www.w3.org/1999/xlink" xlink:type="simple">
          <person-group><name name-style="western"><surname>Nogueira</surname><given-names>MR</given-names></name><name name-style="western"><surname>Pol</surname><given-names>A</given-names></name><name name-style="western"><surname>Pessôa</surname><given-names>LM</given-names></name><name name-style="western"><surname>Oliveira</surname><given-names>JA</given-names></name><name name-style="western"><surname>Peracchi</surname><given-names>AL</given-names></name></person-group> (<year>2015</year>) Small mammals (<tp:taxon-name><tp:taxon-name-part taxon-name-part-type="order">Chiroptera</tp:taxon-name-part></tp:taxon-name>, <tp:taxon-name><tp:taxon-name-part taxon-name-part-type="order">Didelphimorphia</tp:taxon-name-part></tp:taxon-name>, and <tp:taxon-name><tp:taxon-name-part taxon-name-part-type="order">Rodentia</tp:taxon-name-part></tp:taxon-name>) from Jaíba, middle Rio São Francisco, northern Minas Gerais State, Brazil. Biota Neotropica 15(2): e20140126. <ext-link xlink:type="simple" ext-link-type="doi" xlink:href="10.1590/1676-06032015012614">https://doi.org/10.1590/1676-06032015012614</ext-link></mixed-citation></ref><ref id="B149"><mixed-citation xmlns:xlink="http://www.w3.org/1999/xlink" xlink:type="simple">
          <person-group><name name-style="western"><surname>Marinho-Filho</surname><given-names>J</given-names></name><name name-style="western"><surname>Langguth</surname><given-names>A</given-names></name></person-group> (<year>2016</year>) <italic><tp:taxon-name><tp:taxon-name-part taxon-name-part-type="genus">Wiedomys</tp:taxon-name-part> <tp:taxon-name-part taxon-name-part-type="species">pyrrhorhinos</tp:taxon-name-part></tp:taxon-name></italic>. The IUCN Red List of Threatened Species 2008: e.T23076A9415389. <ext-link xlink:type="simple" ext-link-type="doi" xlink:href="10.2305/IUCN.UK.2008.RLTS.T23076A9415389.en">https://doi.org/10.2305/IUCN.UK.2008.RLTS.T23076A9415389.en</ext-link> [Downloaded 15 October 2016]</mixed-citation></ref><ref id="B130"><mixed-citation xmlns:xlink="http://www.w3.org/1999/xlink" xlink:type="simple">
          <institution xlink:type="simple">ICMBio-MMA</institution> (<institution xlink:type="simple">Instituto Chico Mendes, Ministério do Meio Ambiemte</institution>) (<year>2016</year>) Executive summary of Brazil red book of threatened species of fauna. Instituto Chico Mendes de Conservação da Biodiversidade. <ext-link xlink:type="simple" ext-link-type="uri" xlink:href="http://www.icmbio.gov.br/portal/images/stories/comunicacao/publicacoes/publicacoes-diversas/dcom_sumario_executivo_livro_vermelho_ed_2016.pdf">http://www.icmbio.gov.br/portal/images/stories/comunicacao/publicacoes/publicacoes-diversas/dcom_sumario_executivo_livro_vermelho_ed_2016.pdf</ext-link> [Accessed on December 19th, 2016]</mixed-citation></ref></ref-list></tp:taxon-treatment>
