# Supplementary material for: The mammalian faunas endemic to the Cerrado and the Caatinga
Source: Zookeys. 2017 Jan 10;(644):105–57. doi: 10.3897/zookeys.644.10827 (PMC5242261; doi:10.3897/zookeys.644.10827)
Supplement: XML Treatment for Carterodon sulcidens [file zookeys.644.10827-treatment37.xml]

<!DOCTYPE tp:taxon-treatment
  PUBLIC "-//TaxonX//DTD Taxonomic Treatment Publishing DTD v0 20100105//EN" "tax-treatment-NSO.dtd">
<tp:taxon-treatment xmlns:tp="http://www.plazi.org/taxpub"><tp:treatment-meta><kwd-group><label>Taxon classification</label><kwd><named-content content-type="kingdom">Animalia</named-content></kwd><kwd><named-content content-type="order">Rodentia</named-content></kwd><kwd><named-content content-type="family">Echimyidae</named-content></kwd></kwd-group><mixed-citation publication-type="journal"><person-group><name><surname>Gutiérrez</surname><given-names>Eliécer E.</given-names></name><name><surname>Marinho-Filho</surname><given-names>Jader</given-names></name></person-group><article-title>The mammalian faunas endemic to the Cerrado and the Caatinga</article-title><source>Zookeys</source><day>10</day><month>1</month><year>2017</year><volume>2017</volume><issue>644</issue><fpage>105</fpage><lpage>157</lpage><pub-id pub-id-type="doi">10.3897/zookeys.644.10827</pub-id></mixed-citation></tp:treatment-meta><tp:nomenclature><tp:taxon-name>
                <tp:taxon-name-part taxon-name-part-type="genus">Carterodon</tp:taxon-name-part>
                <tp:taxon-name-part taxon-name-part-type="species">sulcidens</tp:taxon-name-part>
              </tp:taxon-name><tp:taxon-authority>(Lund, 1838)</tp:taxon-authority></tp:nomenclature><tp:treatment-sec sec-type="distribution" id="SECID0ERZBI"><title>Distribution.</title><p>
                <italic><tp:taxon-name><tp:taxon-name-part taxon-name-part-type="genus">Carterodon</tp:taxon-name-part> <tp:taxon-name-part taxon-name-part-type="species">sulcidens</tp:taxon-name-part></tp:taxon-name></italic> is endemic to the Cerrado, and has been recorded in the Brazilian states of Goiás, Mato Grosso, Mato Grosso do Sul, Minas Gerais, and in the Distrito Federal (<xref ref-type="bibr" rid="B208">Ribeiro et al. 2010</xref>, <xref ref-type="bibr" rid="B22">Bezerra et al. 2011</xref>, <xref ref-type="bibr" rid="B15">Bezerra and Bonvicino 2015</xref>a and references therein).</p></tp:treatment-sec><tp:treatment-sec sec-type="conservation status" id="SECID0EN1BI"><title>Conservation status.</title><p>The red list of the <abbrev xmlns:xlink="http://www.w3.org/1999/xlink" content-type="institution" xlink:title="International Union for the Conservation of Nature" id="ABBRID0ET1BI" xlink:type="simple">IUCN</abbrev> ver. 3.1 assigned the category “Data Deficient” to <italic><tp:taxon-name><tp:taxon-name-part taxon-name-part-type="genus">Carterodon</tp:taxon-name-part> <tp:taxon-name-part taxon-name-part-type="species">sulcidens</tp:taxon-name-part></tp:taxon-name></italic> (see <xref ref-type="bibr" rid="B132">Lacher 2016</xref>). The species was not included in the official list of threatened species of Brazil (<xref ref-type="bibr" rid="B130">ICMBIO-MMA 2016</xref>).</p></tp:treatment-sec><ref-list><ref id="B208"><mixed-citation xmlns:xlink="http://www.w3.org/1999/xlink" xlink:type="simple">
          <person-group><name name-style="western"><surname>Ribeiro</surname><given-names>R</given-names></name><name name-style="western"><surname>Bezerra</surname><given-names>AMR</given-names></name><name name-style="western"><surname>Marinho-Filho</surname><given-names>JS</given-names></name></person-group> (<year>2010</year>) Coleções científicas e conservação de mamíferos do Cerrado. Pp. 413–436. In: Diniz IR, Marinho-Filho JS, Machado RB, Cavalcanti R (Eds) Conhecimento científico quantitativo como subsídio para ações de conservação. Thesaurus. Brasília, DF.</mixed-citation></ref><ref id="B22"><mixed-citation xmlns:xlink="http://www.w3.org/1999/xlink" xlink:type="simple">
          <person-group><name name-style="western"><surname>Bezerra</surname><given-names>AMR</given-names></name><name name-style="western"><surname>Marinho-Filho</surname><given-names>J</given-names></name><name name-style="western"><surname>Carmignotto</surname><given-names>AP</given-names></name></person-group> (<year>2011</year>) A review of the distribution, morphology, and habit of the Owl’s spiny rat <italic><tp:taxon-name><tp:taxon-name-part taxon-name-part-type="genus">Carterodon</tp:taxon-name-part> <tp:taxon-name-part taxon-name-part-type="species">sulcidens</tp:taxon-name-part></tp:taxon-name></italic> (Lund, 1841) (<tp:taxon-name><tp:taxon-name-part taxon-name-part-type="order">Rodentia</tp:taxon-name-part></tp:taxon-name>: <tp:taxon-name><tp:taxon-name-part taxon-name-part-type="family">Echimyidae</tp:taxon-name-part></tp:taxon-name>). Zoological Studies 50: 566–576.</mixed-citation></ref><ref id="B15"><mixed-citation xmlns:xlink="http://www.w3.org/1999/xlink" xlink:type="simple">
          <person-group><name name-style="western"><surname>Bezerra</surname><given-names>AMR</given-names></name><name name-style="western"><surname>Bonvicino</surname><given-names>CR</given-names></name></person-group> (<year>2015</year>) Genus <italic><tp:taxon-name><tp:taxon-name-part taxon-name-part-type="genus">Carterodon</tp:taxon-name-part></tp:taxon-name></italic> Waterhouse, 1848. In: Patton JL, Pardiñas UFJ, D’Elía G (Eds) Mammals of South America. Volume 2. Rodents. The University of Chicago Press, Chicago, 933–935.</mixed-citation></ref><ref id="B132"><mixed-citation xmlns:xlink="http://www.w3.org/1999/xlink" xlink:type="simple">
          <person-group><name name-style="western"><surname>Lacher</surname><given-names>T</given-names></name></person-group> (<year>2016</year>) <italic><tp:taxon-name><tp:taxon-name-part taxon-name-part-type="genus">Carterodon</tp:taxon-name-part> <tp:taxon-name-part taxon-name-part-type="species">sulcidens</tp:taxon-name-part></tp:taxon-name></italic>. The IUCN Red List of Threatened Species 2016: e.T3921A14895982. <ext-link xlink:type="simple" ext-link-type="uri" xlink:href="http://www.iucnredlist.org/details/3921/0">http://www.iucnredlist.org/details/3921/0</ext-link> [Downloaded 15 October 2016]</mixed-citation></ref><ref id="B130"><mixed-citation xmlns:xlink="http://www.w3.org/1999/xlink" xlink:type="simple">
          <institution xlink:type="simple">ICMBio-MMA</institution> (<institution xlink:type="simple">Instituto Chico Mendes, Ministério do Meio Ambiemte</institution>) (<year>2016</year>) Executive summary of Brazil red book of threatened species of fauna. Instituto Chico Mendes de Conservação da Biodiversidade. <ext-link xlink:type="simple" ext-link-type="uri" xlink:href="http://www.icmbio.gov.br/portal/images/stories/comunicacao/publicacoes/publicacoes-diversas/dcom_sumario_executivo_livro_vermelho_ed_2016.pdf">http://www.icmbio.gov.br/portal/images/stories/comunicacao/publicacoes/publicacoes-diversas/dcom_sumario_executivo_livro_vermelho_ed_2016.pdf</ext-link> [Accessed on December 19th, 2016]</mixed-citation></ref></ref-list></tp:taxon-treatment>
