# Supplementary material for: The mammalian faunas endemic to the Cerrado and the Caatinga
Source: Zookeys. 2017 Jan 10;(644):105–57. doi: 10.3897/zookeys.644.10827 (PMC5242261; doi:10.3897/zookeys.644.10827)
Supplement: XML Treatment for Thrichomys apereoides [file zookeys.644.10827-treatment39.xml]

<!DOCTYPE tp:taxon-treatment
  PUBLIC "-//TaxonX//DTD Taxonomic Treatment Publishing DTD v0 20100105//EN" "tax-treatment-NSO.dtd">
<tp:taxon-treatment xmlns:tp="http://www.plazi.org/taxpub"><tp:treatment-meta><kwd-group><label>Taxon classification</label><kwd><named-content content-type="kingdom">Animalia</named-content></kwd><kwd><named-content content-type="order">Rodentia</named-content></kwd><kwd><named-content content-type="family">Echimyidae</named-content></kwd></kwd-group><mixed-citation publication-type="journal"><person-group><name><surname>Gutiérrez</surname><given-names>Eliécer E.</given-names></name><name><surname>Marinho-Filho</surname><given-names>Jader</given-names></name></person-group><article-title>The mammalian faunas endemic to the Cerrado and the Caatinga</article-title><source>Zookeys</source><day>10</day><month>1</month><year>2017</year><volume>2017</volume><issue>644</issue><fpage>105</fpage><lpage>157</lpage><pub-id pub-id-type="doi">10.3897/zookeys.644.10827</pub-id></mixed-citation></tp:treatment-meta><tp:nomenclature><tp:taxon-name>
                <tp:taxon-name-part taxon-name-part-type="genus">Thrichomys</tp:taxon-name-part>
                <tp:taxon-name-part taxon-name-part-type="species">apereoides</tp:taxon-name-part>
              </tp:taxon-name><tp:taxon-authority>(Lund, 1839)</tp:taxon-authority></tp:nomenclature><tp:treatment-sec sec-type="distribution" id="SECID0ED6BI"><title>Distribution.</title><p>
                <italic><tp:taxon-name><tp:taxon-name-part taxon-name-part-type="genus">Thrichomys</tp:taxon-name-part> <tp:taxon-name-part taxon-name-part-type="species">apereoides</tp:taxon-name-part></tp:taxon-name></italic> is endemic to the Cerrado (contra <xref ref-type="bibr" rid="B177">Oliveira and Langguth 2004</xref>, <xref ref-type="bibr" rid="B184">Paglia et al. 2012</xref>), and has been recorded in the Brazilian state of Minas Gerais (<xref ref-type="bibr" rid="B174">Nogueira et al. 2015</xref>, Pessôa et al. 2015, <xref ref-type="bibr" rid="B244">Stumpp et al. 2016</xref>; but see “Taxonomy”, below).</p><!--PageBreak--></tp:treatment-sec><tp:treatment-sec sec-type="Taxonomy" id="SECID0EEACI"><title>Taxonomy.</title><p>Based on karyological data, <xref ref-type="bibr" rid="B42">Bonvicino et al. (2002)</xref> changed the traditional notion that the genus <italic><tp:taxon-name><tp:taxon-name-part taxon-name-part-type="genus">Thrichomys</tp:taxon-name-part></tp:taxon-name></italic> was monotypic (<italic><tp:taxon-name><tp:taxon-name-part taxon-name-part-type="genus">Thrichomys</tp:taxon-name-part> <tp:taxon-name-part taxon-name-part-type="species">apereoides</tp:taxon-name-part></tp:taxon-name></italic>). Subsequently, two other studies gave support to the polytypic nature of <italic><tp:taxon-name><tp:taxon-name-part taxon-name-part-type="genus">Thrichomys</tp:taxon-name-part></tp:taxon-name></italic>, one based on karyological data and morphometric analyses (<xref ref-type="bibr" rid="B200">Pessôa et al. 2004</xref>), and the other on karyological data and phylogenetic (maximum parsimony, maximum likelihood) and phenetic (neighbor joining) analyses of cytochrome-<italic>b</italic> sequences (<xref ref-type="bibr" rid="B45">Braggio and Bonvicino 2004</xref>). A synthetic view of progress made since then has been recently published (by <xref ref-type="bibr" rid="B198">Pessôa et al. 2015a</xref>), and restricted species names to populations from type localities and nearby areas. In absence of a comprehensive systematic review for the genus <italic><tp:taxon-name><tp:taxon-name-part taxon-name-part-type="genus">Thrichomys</tp:taxon-name-part></tp:taxon-name></italic>, we provisionally adhere to that synthesis, according to which <italic><tp:taxon-name><tp:taxon-name-part taxon-name-part-type="genus">Thrichomys</tp:taxon-name-part> <tp:taxon-name-part taxon-name-part-type="species">apereoides</tp:taxon-name-part></tp:taxon-name></italic> is restricted to a few localities in the state of Minas Gerais. Nevertheless, records potentially attributable to this species exist for localities corresponding to the Cerrado biome in the Brazilian states of Goiás and Tocantins (<xref ref-type="bibr" rid="B21">Bezerra et al. 2013</xref>, <xref ref-type="bibr" rid="B105">Gomes et al. 2015</xref>). Clearly, a systematic review including karyotyped and sequenced samples from throughout the distribution of all currently recognized species and their type localities is needed to establish species boundaries and distributions.</p></tp:treatment-sec><tp:treatment-sec sec-type="conservation status" id="SECID0ENCCI"><title>Conservation status.</title><p>The red list of the <abbrev xmlns:xlink="http://www.w3.org/1999/xlink" content-type="institution" xlink:title="International Union for the Conservation of Nature" id="ABBRID0ETCCI" xlink:type="simple">IUCN</abbrev> ver. 3.1 assigned the category “Least Concern” to <italic><tp:taxon-name><tp:taxon-name-part taxon-name-part-type="genus">Thrichomys</tp:taxon-name-part> <tp:taxon-name-part taxon-name-part-type="species">apereoides</tp:taxon-name-part></tp:taxon-name></italic> (see <xref ref-type="bibr" rid="B212">Roach and Naylor 2016b</xref>). The species was not included in the official list of threatened species of Brazil (<xref ref-type="bibr" rid="B130">ICMBIO-MMA 2016</xref>).</p></tp:treatment-sec><ref-list><ref id="B177"><mixed-citation xmlns:xlink="http://www.w3.org/1999/xlink" xlink:type="simple">
          <person-group><name name-style="western"><surname>Oliveira</surname><given-names>FF</given-names></name><name name-style="western"><surname>Langguth</surname><given-names>A</given-names></name></person-group> (<year>2004</year>) Pequenos mamíferos (<tp:taxon-name><tp:taxon-name-part taxon-name-part-type="order">Didelphimorphia</tp:taxon-name-part></tp:taxon-name> e <tp:taxon-name><tp:taxon-name-part taxon-name-part-type="order">Rodentia</tp:taxon-name-part></tp:taxon-name>) de Paraíba e Pernambuco, Brasil. Revista Nordestina de Biologia 18: 19–86.</mixed-citation></ref><ref id="B184"><mixed-citation xmlns:xlink="http://www.w3.org/1999/xlink" xlink:type="simple">
          <person-group><name name-style="western"><surname>Paglia</surname><given-names>AP</given-names></name><name name-style="western"><surname>Fonseca</surname><given-names>GAB</given-names></name><name name-style="western"><surname>Rylands</surname><given-names>AB</given-names></name><name name-style="western"><surname>Herrmann</surname><given-names>G</given-names></name><name name-style="western"><surname>Aguiar</surname><given-names>LMS</given-names></name><name name-style="western"><surname>Chiarello</surname><given-names>AG</given-names></name><name name-style="western"><surname>Leite</surname><given-names>YLR</given-names></name><name name-style="western"><surname>Costa</surname><given-names>LP</given-names></name><name name-style="western"><surname>Siciliano</surname><given-names>S</given-names></name><name name-style="western"><surname>Kierulff</surname><given-names>MCM</given-names></name><name name-style="western"><surname>Mendes</surname><given-names>SL</given-names></name><name name-style="western"><surname>Tavares</surname><given-names>VC</given-names></name><name name-style="western"><surname>Mittermeier</surname><given-names>RA</given-names></name><name name-style="western"><surname>Patton</surname><given-names>JL</given-names></name></person-group> (<year>2012</year>) Annotated Checklist of Brazilian Mammals. 2nd Edition. Occasional Papers in Conservation Biology 6: 1–76. <ext-link xlink:type="simple" ext-link-type="uri" xlink:href="http://www.conservation.org.br/publicacoes/">http://www.conservation.org.br/publicacoes/</ext-link> files/annotated_checklist_of_brazilian_mammals_2nd_edition.pdf</mixed-citation></ref><ref id="B174"><mixed-citation xmlns:xlink="http://www.w3.org/1999/xlink" xlink:type="simple">
          <person-group><name name-style="western"><surname>Nogueira</surname><given-names>MR</given-names></name><name name-style="western"><surname>Pol</surname><given-names>A</given-names></name><name name-style="western"><surname>Pessôa</surname><given-names>LM</given-names></name><name name-style="western"><surname>Oliveira</surname><given-names>JA</given-names></name><name name-style="western"><surname>Peracchi</surname><given-names>AL</given-names></name></person-group> (<year>2015</year>) Small mammals (<tp:taxon-name><tp:taxon-name-part taxon-name-part-type="order">Chiroptera</tp:taxon-name-part></tp:taxon-name>, <tp:taxon-name><tp:taxon-name-part taxon-name-part-type="order">Didelphimorphia</tp:taxon-name-part></tp:taxon-name>, and <tp:taxon-name><tp:taxon-name-part taxon-name-part-type="order">Rodentia</tp:taxon-name-part></tp:taxon-name>) from Jaíba, middle Rio São Francisco, northern Minas Gerais State, Brazil. Biota Neotropica 15(2): e20140126. <ext-link xlink:type="simple" ext-link-type="doi" xlink:href="10.1590/1676-06032015012614">https://doi.org/10.1590/1676-06032015012614</ext-link></mixed-citation></ref><ref id="B244"><mixed-citation xmlns:xlink="http://www.w3.org/1999/xlink" xlink:type="simple">
          <person-group><name name-style="western"><surname>Stumpp</surname><given-names>R</given-names></name><name name-style="western"><surname>Nascimento-Costa</surname><given-names>MC</given-names></name><name name-style="western"><surname>Boroni</surname><given-names>NL</given-names></name><name name-style="western"><surname>Duarte</surname><given-names>TS</given-names></name><name name-style="western"><surname>Lessa</surname><given-names>G</given-names></name></person-group> (<year>2016</year>) Contributions to the knowledge of small mammals (<tp:taxon-name><tp:taxon-name-part taxon-name-part-type="class">Mammalia</tp:taxon-name-part></tp:taxon-name>) from northwestern Minas Gerais, Brazil. Boletim do Museu de Biologia Mello Leitão, nova série 38(1): 1–21.</mixed-citation></ref><ref id="B42"><mixed-citation xmlns:xlink="http://www.w3.org/1999/xlink" xlink:type="simple">
          <person-group><name name-style="western"><surname>Bonvicino</surname><given-names>CR</given-names></name><name name-style="western"><surname>Otazu</surname><given-names>I</given-names></name><name name-style="western"><surname>D’Andrea</surname><given-names>PS</given-names></name></person-group> (<year>2002</year>) Karyologic evidences of diversification of the genus <italic><tp:taxon-name><tp:taxon-name-part taxon-name-part-type="genus">Thrichomys</tp:taxon-name-part></tp:taxon-name></italic> (<tp:taxon-name><tp:taxon-name-part taxon-name-part-type="order">Rodentia</tp:taxon-name-part></tp:taxon-name>, <tp:taxon-name><tp:taxon-name-part taxon-name-part-type="family">Echimyidae</tp:taxon-name-part></tp:taxon-name>). Cytogenetics and Genome Research 97: 200–204. <ext-link xlink:type="simple" ext-link-type="doi" xlink:href="10.1159/000066613">https://doi.org/10.1159/000066613</ext-link></mixed-citation></ref><ref id="B200"><mixed-citation xmlns:xlink="http://www.w3.org/1999/xlink" xlink:type="simple">
          <person-group><name name-style="western"><surname>Pessôa</surname><given-names>LM</given-names></name><name name-style="western"><surname>Oliveira-Corrêa</surname><given-names>MM</given-names></name><name name-style="western"><surname>Oliveira</surname><given-names>JA</given-names></name><name name-style="western"><surname>Lopes</surname><given-names>MOG</given-names></name></person-group> (<year>2004</year>) Karyological and morphometric variation in the genus <italic><tp:taxon-name><tp:taxon-name-part taxon-name-part-type="genus">Thrichomys</tp:taxon-name-part></tp:taxon-name></italic> (<tp:taxon-name><tp:taxon-name-part taxon-name-part-type="order">Rodentia</tp:taxon-name-part></tp:taxon-name>: <tp:taxon-name><tp:taxon-name-part taxon-name-part-type="family">Echimyidae</tp:taxon-name-part></tp:taxon-name>). Mammalian Biology 69: 258–269. <ext-link xlink:type="simple" ext-link-type="doi" xlink:href="10.1078/1616-5047-00141">https://doi.org/10.1078/1616-5047-00141</ext-link></mixed-citation></ref><ref id="B45"><mixed-citation xmlns:xlink="http://www.w3.org/1999/xlink" xlink:type="simple">
          <person-group><name name-style="western"><surname>Braggio</surname><given-names>E</given-names></name><name name-style="western"><surname>Bonvicino</surname><given-names>CR</given-names></name></person-group> (<year>2004</year>) Molecular divergence in the genus <italic><tp:taxon-name><tp:taxon-name-part taxon-name-part-type="genus">Thrichomys</tp:taxon-name-part></tp:taxon-name></italic> (<tp:taxon-name><tp:taxon-name-part taxon-name-part-type="order">Rodentia</tp:taxon-name-part></tp:taxon-name>: <tp:taxon-name><tp:taxon-name-part taxon-name-part-type="family">Echimyidae</tp:taxon-name-part></tp:taxon-name>). Journal of Mammalogy 85: 316–320. <ext-link xlink:type="simple" ext-link-type="doi" xlink:href="10.1644/1545-1542(2004)085%3C0316:MDITGT%3E2.0.CO;2">https://doi.org/10.1644/1545-1542(2004)085&lt;0316:MDITGT&gt;2.0.CO;2</ext-link></mixed-citation></ref><ref id="B198"><mixed-citation xmlns:xlink="http://www.w3.org/1999/xlink" xlink:type="simple">
          <person-group><name name-style="western"><surname>Pessôa</surname><given-names>LM</given-names></name><name name-style="western"><surname>Tavares</surname><given-names>WC</given-names></name><name name-style="western"><surname>Neves</surname><given-names>ACA</given-names></name><name name-style="western"><surname>da Silva</surname><given-names>ALG</given-names></name></person-group> (<year>2015a</year>) Genus <italic><tp:taxon-name><tp:taxon-name-part taxon-name-part-type="genus">Thrichomys</tp:taxon-name-part></tp:taxon-name></italic> E.- L. Trouessart, 1880. In: Patton JL, Pardiñas UFJ, D’Elía G (Eds) Mammals of South America (Vol. 2) – Rodents. The University of Chicago Press, Chicago, 989–999.</mixed-citation></ref><ref id="B21"><mixed-citation xmlns:xlink="http://www.w3.org/1999/xlink" xlink:type="simple">
          <person-group><name name-style="western"><surname>Bezerra</surname><given-names>AMR</given-names></name><name name-style="western"><surname>Lazar</surname><given-names>A</given-names></name><name name-style="western"><surname>Bonvicino</surname><given-names>CR</given-names></name><name name-style="western"><surname>Marinho-Filho</surname><given-names>J</given-names></name></person-group> (<year>2013</year>) <italic><tp:taxon-name><tp:taxon-name-part taxon-name-part-type="genus">Wiedomys</tp:taxon-name-part> <tp:taxon-name-part taxon-name-part-type="species">cerradensis</tp:taxon-name-part></tp:taxon-name></italic> Gonçalves, Almeida and Bonvicino, 2005 (<tp:taxon-name><tp:taxon-name-part taxon-name-part-type="class">Mammalia</tp:taxon-name-part></tp:taxon-name>: <tp:taxon-name><tp:taxon-name-part taxon-name-part-type="order">Rodentia</tp:taxon-name-part></tp:taxon-name>: <tp:taxon-name><tp:taxon-name-part taxon-name-part-type="family">Cricetidae</tp:taxon-name-part></tp:taxon-name>) in Tocantins and Goiás states, central-northern Brazil. Check List 9: 680–683. <ext-link xlink:type="simple" ext-link-type="doi" xlink:href="10.15560/9.3.680">http://dx.doi.org/10.15560/9.3.680</ext-link></mixed-citation></ref><ref id="B105"><mixed-citation xmlns:xlink="http://www.w3.org/1999/xlink" xlink:type="simple">
          <person-group><name name-style="western"><surname>Gomes</surname><given-names>LP</given-names></name><name name-style="western"><surname>Rocha</surname><given-names>CR</given-names></name><name name-style="western"><surname>Brandão</surname><given-names>RA</given-names></name><name name-style="western"><surname>Marinho-Filho</surname><given-names>J</given-names></name></person-group> (<year>2015</year>) Mammal richness and diversity in Serra do Facão region, Southeastern Goiás state, central Brazil. Biota Neotropica 15: 1–11. <ext-link xlink:type="simple" ext-link-type="doi" xlink:href="10.1590/1676-0611-BN-2015-0033">http://dx.doi.org/10.1590/1676-0611-BN-2015-0033</ext-link></mixed-citation></ref><ref id="B212"><mixed-citation xmlns:xlink="http://www.w3.org/1999/xlink" xlink:type="simple">
          <person-group><name name-style="western"><surname>Roach</surname><given-names>N</given-names></name><name name-style="western"><surname>Naylor</surname><given-names>L</given-names></name></person-group> (<year>2016b</year>) <italic><tp:taxon-name><tp:taxon-name-part taxon-name-part-type="genus">Thrichomys</tp:taxon-name-part> <tp:taxon-name-part taxon-name-part-type="species">apereoides</tp:taxon-name-part></tp:taxon-name></italic>. The IUCN Red List of Threatened Species 2016: e.T21839A22206242 <ext-link xlink:type="simple" ext-link-type="uri" xlink:href="http://www.iucnredlist.org/details/21839/0">http://www.iucnredlist.org/details/21839/0</ext-link> [Downloaded 15 October 2016]</mixed-citation></ref><ref id="B130"><mixed-citation xmlns:xlink="http://www.w3.org/1999/xlink" xlink:type="simple">
          <institution xlink:type="simple">ICMBio-MMA</institution> (<institution xlink:type="simple">Instituto Chico Mendes, Ministério do Meio Ambiemte</institution>) (<year>2016</year>) Executive summary of Brazil red book of threatened species of fauna. Instituto Chico Mendes de Conservação da Biodiversidade. <ext-link xlink:type="simple" ext-link-type="uri" xlink:href="http://www.icmbio.gov.br/portal/images/stories/comunicacao/publicacoes/publicacoes-diversas/dcom_sumario_executivo_livro_vermelho_ed_2016.pdf">http://www.icmbio.gov.br/portal/images/stories/comunicacao/publicacoes/publicacoes-diversas/dcom_sumario_executivo_livro_vermelho_ed_2016.pdf</ext-link> [Accessed on December 19th, 2016]</mixed-citation></ref></ref-list></tp:taxon-treatment>
