# Supplementary material for: The mammalian faunas endemic to the Cerrado and the Caatinga
Source: Zookeys. 2017 Jan 10;(644):105–57. doi: 10.3897/zookeys.644.10827 (PMC5242261; doi:10.3897/zookeys.644.10827)
Supplement: XML Treatment for Thrichomys inermis [file zookeys.644.10827-treatment40.xml]

<!DOCTYPE tp:taxon-treatment
  PUBLIC "-//TaxonX//DTD Taxonomic Treatment Publishing DTD v0 20100105//EN" "tax-treatment-NSO.dtd">
<tp:taxon-treatment xmlns:tp="http://www.plazi.org/taxpub"><tp:treatment-meta><kwd-group><label>Taxon classification</label><kwd><named-content content-type="kingdom">Animalia</named-content></kwd><kwd><named-content content-type="order">Rodentia</named-content></kwd><kwd><named-content content-type="family">Echimyidae</named-content></kwd></kwd-group><mixed-citation publication-type="journal"><person-group><name><surname>Gutiérrez</surname><given-names>Eliécer E.</given-names></name><name><surname>Marinho-Filho</surname><given-names>Jader</given-names></name></person-group><article-title>The mammalian faunas endemic to the Cerrado and the Caatinga</article-title><source>Zookeys</source><day>10</day><month>1</month><year>2017</year><volume>2017</volume><issue>644</issue><fpage>105</fpage><lpage>157</lpage><pub-id pub-id-type="doi">10.3897/zookeys.644.10827</pub-id></mixed-citation></tp:treatment-meta><tp:nomenclature><tp:taxon-name>
                <tp:taxon-name-part taxon-name-part-type="genus">Thrichomys</tp:taxon-name-part>
                <tp:taxon-name-part taxon-name-part-type="species">inermis</tp:taxon-name-part>
              </tp:taxon-name><tp:taxon-authority>(Pictet, 1843)</tp:taxon-authority></tp:nomenclature><tp:treatment-sec sec-type="distribution" id="SECID0EKECI"><title>Distribution.</title><p>
                <italic><tp:taxon-name><tp:taxon-name-part taxon-name-part-type="genus">Thrichomys</tp:taxon-name-part> <tp:taxon-name-part taxon-name-part-type="species">inermis</tp:taxon-name-part></tp:taxon-name></italic> is endemic to the Caatinga (contra <xref ref-type="bibr" rid="B56">Carmignotto et al. 2012</xref>, <xref ref-type="bibr" rid="B184">Paglia et al. 2012</xref>), and has been recorded in the Brazilian state of Bahia (<xref ref-type="bibr" rid="B194">Pereira and Geise 2009</xref>, <xref ref-type="bibr" rid="B198">Pessôa et al. 2015a</xref>). Alleged records of the species for the Brazilian state of Tocantins, from what seems to correspond to the Cerrado biome, reported in abstracts of meeting presentations have permeated through the literature – e.g., cited by <xref ref-type="bibr" rid="B178">Oliveira and Bonvicino (2006)</xref>, <xref ref-type="bibr" rid="B40">Bonvicino et al. (2008)</xref>, <xref ref-type="bibr" rid="B198">Pessôa et al. (2015a)</xref> – but, to the best of our knowledge, tangible evidence of the species being present in states and biomes other than Bahia and the Caatinga, respectively, is still lacking. The aforementioned abstracts are as follows:</p><p>Carvalho AH, Fagundes V (2005) Área de ocorrência de três táxons do gênero <italic><tp:taxon-name><tp:taxon-name-part taxon-name-part-type="genus">Thrichomys</tp:taxon-name-part></tp:taxon-name></italic> (<tp:taxon-name><tp:taxon-name-part taxon-name-part-type="family">Echimyidae</tp:taxon-name-part></tp:taxon-name>, <tp:taxon-name><tp:taxon-name-part taxon-name-part-type="order">Rodentia</tp:taxon-name-part></tp:taxon-name>) baseados em identificação cariotípica. In: Fagundes V, Costa LP, Leite YLR, Mendes SL (Eds), Livros de resumos, III Congresso Brasileiro de Mastozoologia. Espírito Santo, Aracruz, p. 102.</p><p>Carvalho AH, Lopes MOG, Svartman M (2008) Cariótipo de <italic><tp:taxon-name><tp:taxon-name-part taxon-name-part-type="genus">Thrichomys</tp:taxon-name-part> <tp:taxon-name-part taxon-name-part-type="species">inermis</tp:taxon-name-part></tp:taxon-name></italic> (<tp:taxon-name><tp:taxon-name-part taxon-name-part-type="order">Rodentia</tp:taxon-name-part></tp:taxon-name>, <tp:taxon-name><tp:taxon-name-part taxon-name-part-type="family">Echimyidae</tp:taxon-name-part></tp:taxon-name>) do Tocantins. XXVII Congresso Brasileiro de Zoologia, Curitiba.</p></tp:treatment-sec><tp:treatment-sec sec-type="conservation status" id="SECID0E6GCI"><title>Conservation status.</title><p>The red list of the <abbrev xmlns:xlink="http://www.w3.org/1999/xlink" content-type="institution" xlink:title="International Union for the Conservation of Nature" id="ABBRID0EFHCI" xlink:type="simple">IUCN</abbrev> ver. 3.1 assigned the category “Least Concern” to <italic><tp:taxon-name><tp:taxon-name-part taxon-name-part-type="genus">Thrichomys</tp:taxon-name-part> <tp:taxon-name-part taxon-name-part-type="species">inermis</tp:taxon-name-part></tp:taxon-name></italic> (see <xref ref-type="bibr" rid="B31">Bonvicino and Geise 2008b</xref>). The species was not included in the official list of threatened species of Brazil (<xref ref-type="bibr" rid="B130">ICMBIO-MMA 2016</xref>).</p><!--PageBreak--></tp:treatment-sec><ref-list><ref id="B56"><mixed-citation xmlns:xlink="http://www.w3.org/1999/xlink" xlink:type="simple">
          <person-group><name name-style="western"><surname>Carmignotto</surname><given-names>AP</given-names></name><name name-style="western"><surname>de Vivo</surname><given-names>M</given-names></name><name name-style="western"><surname>Langguth</surname><given-names>A</given-names></name></person-group> (<year>2012</year>) Mammals of the Cerrado and Caatinga: distribution patterns of the tropical open biomes of Central South América. In: Patterson BD, Costa LP (Eds) Bones, clones, and biomes: the history and geography of Recent Neotropical mammals. University of Chicago Press, Chicago, Illinois, 203–229. <ext-link xlink:type="simple" ext-link-type="doi" xlink:href="10.7208/chicago/9780226649214.003.0010">https://doi.org/10.7208/chicago/9780226649214.003.0010</ext-link></mixed-citation></ref><ref id="B184"><mixed-citation xmlns:xlink="http://www.w3.org/1999/xlink" xlink:type="simple">
          <person-group><name name-style="western"><surname>Paglia</surname><given-names>AP</given-names></name><name name-style="western"><surname>Fonseca</surname><given-names>GAB</given-names></name><name name-style="western"><surname>Rylands</surname><given-names>AB</given-names></name><name name-style="western"><surname>Herrmann</surname><given-names>G</given-names></name><name name-style="western"><surname>Aguiar</surname><given-names>LMS</given-names></name><name name-style="western"><surname>Chiarello</surname><given-names>AG</given-names></name><name name-style="western"><surname>Leite</surname><given-names>YLR</given-names></name><name name-style="western"><surname>Costa</surname><given-names>LP</given-names></name><name name-style="western"><surname>Siciliano</surname><given-names>S</given-names></name><name name-style="western"><surname>Kierulff</surname><given-names>MCM</given-names></name><name name-style="western"><surname>Mendes</surname><given-names>SL</given-names></name><name name-style="western"><surname>Tavares</surname><given-names>VC</given-names></name><name name-style="western"><surname>Mittermeier</surname><given-names>RA</given-names></name><name name-style="western"><surname>Patton</surname><given-names>JL</given-names></name></person-group> (<year>2012</year>) Annotated Checklist of Brazilian Mammals. 2nd Edition. Occasional Papers in Conservation Biology 6: 1–76. <ext-link xlink:type="simple" ext-link-type="uri" xlink:href="http://www.conservation.org.br/publicacoes/">http://www.conservation.org.br/publicacoes/</ext-link> files/annotated_checklist_of_brazilian_mammals_2nd_edition.pdf</mixed-citation></ref><ref id="B194"><mixed-citation xmlns:xlink="http://www.w3.org/1999/xlink" xlink:type="simple">
          <person-group><name name-style="western"><surname>Pereira</surname><given-names>LG</given-names></name><name name-style="western"><surname>Geise</surname><given-names>L</given-names></name></person-group> (<year>2009</year>) Non-flying mammals of Chapada Diamantina (Bahia, Brazil). Biota Neotropica 9: 185–196. <ext-link xlink:type="simple" ext-link-type="doi" xlink:href="10.1590/S1676-06032009000300019">https://doi.org/10.1590/S1676-06032009000300019</ext-link></mixed-citation></ref><ref id="B198"><mixed-citation xmlns:xlink="http://www.w3.org/1999/xlink" xlink:type="simple">
          <person-group><name name-style="western"><surname>Pessôa</surname><given-names>LM</given-names></name><name name-style="western"><surname>Tavares</surname><given-names>WC</given-names></name><name name-style="western"><surname>Neves</surname><given-names>ACA</given-names></name><name name-style="western"><surname>da Silva</surname><given-names>ALG</given-names></name></person-group> (<year>2015a</year>) Genus <italic><tp:taxon-name><tp:taxon-name-part taxon-name-part-type="genus">Thrichomys</tp:taxon-name-part></tp:taxon-name></italic> E.- L. Trouessart, 1880. In: Patton JL, Pardiñas UFJ, D’Elía G (Eds) Mammals of South America (Vol. 2) – Rodents. The University of Chicago Press, Chicago, 989–999.</mixed-citation></ref><ref id="B178"><mixed-citation xmlns:xlink="http://www.w3.org/1999/xlink" xlink:type="simple">
          <person-group><name name-style="western"><surname>Oliveira</surname><given-names>JA</given-names></name><name name-style="western"><surname>Bonvicino</surname><given-names>CR</given-names></name></person-group> (<year>2006</year>) Ordem <tp:taxon-name><tp:taxon-name-part taxon-name-part-type="order">Rodentia</tp:taxon-name-part></tp:taxon-name>. In: dos Reis NR, Peracchi AL, Pedro WA, Lima IP (Eds) Mamíferos do Brasil. Londrina, Paraná, 347–406.</mixed-citation></ref><ref id="B40"><mixed-citation xmlns:xlink="http://www.w3.org/1999/xlink" xlink:type="simple">
          <person-group><name name-style="western"><surname>Bonvicino</surname><given-names>CR</given-names></name><name name-style="western"><surname>Oliveira</surname><given-names>JA</given-names></name><name name-style="western"><surname>D’Andrea</surname><given-names>PS</given-names></name></person-group> (<year>2008</year>) Guia dos roedores do Brasil, com chaves para gêneros baseadas em caracteres externos. Centro Pan-Americano de Febre Aftosa, OPAS/OMS, Rio de Janeiro.</mixed-citation></ref><ref id="B31"><mixed-citation xmlns:xlink="http://www.w3.org/1999/xlink" xlink:type="simple">
          <person-group><name name-style="western"><surname>Bonvicino</surname><given-names>CR</given-names></name><name name-style="western"><surname>Geise</surname><given-names>L</given-names></name></person-group> (<year>2008b</year>) <italic><tp:taxon-name><tp:taxon-name-part taxon-name-part-type="genus">Thrichomys</tp:taxon-name-part> <tp:taxon-name-part taxon-name-part-type="species">inermis</tp:taxon-name-part></tp:taxon-name></italic>. The IUCN Red List of Threatened Species 2008: e.T136355A4279753. <ext-link xlink:type="simple" ext-link-type="doi" xlink:href="10.2305/IUCN.UK.2008.RLTS.T136355A4279753.en">https://doi.org/10.2305/IUCN.UK.2008.RLTS.T136355A4279753.en</ext-link> [Downloaded 15 October 2016]</mixed-citation></ref><ref id="B130"><mixed-citation xmlns:xlink="http://www.w3.org/1999/xlink" xlink:type="simple">
          <institution xlink:type="simple">ICMBio-MMA</institution> (<institution xlink:type="simple">Instituto Chico Mendes, Ministério do Meio Ambiemte</institution>) (<year>2016</year>) Executive summary of Brazil red book of threatened species of fauna. Instituto Chico Mendes de Conservação da Biodiversidade. <ext-link xlink:type="simple" ext-link-type="uri" xlink:href="http://www.icmbio.gov.br/portal/images/stories/comunicacao/publicacoes/publicacoes-diversas/dcom_sumario_executivo_livro_vermelho_ed_2016.pdf">http://www.icmbio.gov.br/portal/images/stories/comunicacao/publicacoes/publicacoes-diversas/dcom_sumario_executivo_livro_vermelho_ed_2016.pdf</ext-link> [Accessed on December 19th, 2016]</mixed-citation></ref></ref-list></tp:taxon-treatment>
