# Supplementary material for: The mammalian faunas endemic to the Cerrado and the Caatinga
Source: Zookeys. 2017 Jan 10;(644):105–57. doi: 10.3897/zookeys.644.10827 (PMC5242261; doi:10.3897/zookeys.644.10827)
Supplement: XML Treatment for Trinomys albispinus [file zookeys.644.10827-treatment41.xml]

<!DOCTYPE tp:taxon-treatment
  PUBLIC "-//TaxonX//DTD Taxonomic Treatment Publishing DTD v0 20100105//EN" "tax-treatment-NSO.dtd">
<tp:taxon-treatment xmlns:tp="http://www.plazi.org/taxpub"><tp:treatment-meta><kwd-group><label>Taxon classification</label><kwd><named-content content-type="kingdom">Animalia</named-content></kwd><kwd><named-content content-type="order">Rodentia</named-content></kwd><kwd><named-content content-type="family">Echimyidae</named-content></kwd></kwd-group><mixed-citation publication-type="journal"><person-group><name><surname>Gutiérrez</surname><given-names>Eliécer E.</given-names></name><name><surname>Marinho-Filho</surname><given-names>Jader</given-names></name></person-group><article-title>The mammalian faunas endemic to the Cerrado and the Caatinga</article-title><source>Zookeys</source><day>10</day><month>1</month><year>2017</year><volume>2017</volume><issue>644</issue><fpage>105</fpage><lpage>157</lpage><pub-id pub-id-type="doi">10.3897/zookeys.644.10827</pub-id></mixed-citation></tp:treatment-meta><tp:nomenclature><tp:taxon-name>
                <tp:taxon-name-part taxon-name-part-type="genus">Trinomys</tp:taxon-name-part>
                <tp:taxon-name-part taxon-name-part-type="species">albispinus</tp:taxon-name-part>
              </tp:taxon-name><tp:taxon-authority>(I. Geoffroy, 1838)</tp:taxon-authority></tp:nomenclature><tp:treatment-sec sec-type="distribution" id="SECID0E4ICI"><title>Distribution.</title><p>
                <italic><tp:taxon-name><tp:taxon-name-part taxon-name-part-type="genus">Trinomys</tp:taxon-name-part> <tp:taxon-name-part taxon-name-part-type="species">albispinus</tp:taxon-name-part></tp:taxon-name></italic> is endemic to the Cerrado and the Caatinga (contra <xref ref-type="bibr" rid="B56">Carmignotto et al. 2012</xref>, <xref ref-type="bibr" rid="B184">Paglia et al. 2012</xref>), and has been recorded in the Brazilian states of Bahia, Minas Gerais, and Sergipe (<xref ref-type="bibr" rid="B243">Souza et al. 2006</xref>, <xref ref-type="bibr" rid="B199">Pessôa et al. 2015b</xref>).</p></tp:treatment-sec><tp:treatment-sec sec-type="Taxonomy" id="SECID0E4JCI"><title>Taxonomy.</title><p>The recently published synopsis of the genus <italic><tp:taxon-name><tp:taxon-name-part taxon-name-part-type="genus">Trinomys</tp:taxon-name-part></tp:taxon-name></italic> by <xref ref-type="bibr" rid="B199">Pessôa et al. (2015b)</xref> followed the views of Reis and Pessôa (1995) and <xref ref-type="bibr" rid="B243">Souza et al. (2006)</xref> in treating <italic><tp:taxon-name><tp:taxon-name-part taxon-name-part-type="genus">Trinomys</tp:taxon-name-part> <tp:taxon-name-part taxon-name-part-type="species">minor</tp:taxon-name-part></tp:taxon-name></italic> as a subspecies of <italic><tp:taxon-name><tp:taxon-name-part taxon-name-part-type="genus">Trinomys</tp:taxon-name-part> <tp:taxon-name-part taxon-name-part-type="species">albispinus</tp:taxon-name-part></tp:taxon-name></italic> (i.e., <italic><tp:taxon-name><tp:taxon-name-part taxon-name-part-type="genus">Trinomys</tp:taxon-name-part> <tp:taxon-name-part taxon-name-part-type="species">albispinus</tp:taxon-name-part> <tp:taxon-name-part taxon-name-part-type="subspecies">minor</tp:taxon-name-part></tp:taxon-name></italic>). Reis and Pessôa (1995) did not discuss the biogeographic context they presumably considered to designate <italic><tp:taxon-name><tp:taxon-name-part taxon-name-part-type="species">minor</tp:taxon-name-part></tp:taxon-name></italic> as a subspecies of <italic><tp:taxon-name><tp:taxon-name-part taxon-name-part-type="genus">Trinomys</tp:taxon-name-part> <tp:taxon-name-part taxon-name-part-type="species">albispinus</tp:taxon-name-part></tp:taxon-name></italic> (then allocated in the genus <italic><tp:taxon-name><tp:taxon-name-part taxon-name-part-type="genus">Proechimys</tp:taxon-name-part></tp:taxon-name></italic>) instead of a valid species. <xref ref-type="bibr" rid="B243">Souza et al. (2006)</xref> considered <italic><tp:taxon-name><tp:taxon-name-part taxon-name-part-type="species">minor</tp:taxon-name-part></tp:taxon-name></italic> as a subspecies of <italic><tp:taxon-name><tp:taxon-name-part taxon-name-part-type="genus">Trinomys</tp:taxon-name-part> <tp:taxon-name-part taxon-name-part-type="species">albispinus</tp:taxon-name-part></tp:taxon-name></italic> due to the fact that karyotypes that they and <xref ref-type="bibr" rid="B135">Leal-Mesquita et al. (1992)</xref> attributed to <italic><tp:taxon-name><tp:taxon-name-part taxon-name-part-type="species">albispinus</tp:taxon-name-part></tp:taxon-name></italic> and <italic><tp:taxon-name><tp:taxon-name-part taxon-name-part-type="species">minor</tp:taxon-name-part></tp:taxon-name></italic>, respectively, shared the same diploid and autosomal fundamental numbers (2n=60, FN<sub>a</sub>=116), morphology of the sex chromosomes, and size of the first and second pairs of autosomes. <xref ref-type="bibr" rid="B199">Pessôa et al. (2015b)</xref> textually described a topology presumably resulting from phylogenetic analyses based on cytochrome-<italic>b</italic> sequences by <xref ref-type="bibr" rid="B241">Souza (2011</xref> [an unpublished Ph.D. dissertation]) in which samples attributed to <italic><tp:taxon-name><tp:taxon-name-part taxon-name-part-type="species">minor</tp:taxon-name-part></tp:taxon-name></italic> were nested within a haplogroup formed by samples attributed to <italic><tp:taxon-name><tp:taxon-name-part taxon-name-part-type="genus">Trinomys</tp:taxon-name-part> <tp:taxon-name-part taxon-name-part-type="species">albispinus</tp:taxon-name-part> <tp:taxon-name-part taxon-name-part-type="subspecies">sertonius</tp:taxon-name-part></tp:taxon-name></italic> (= <italic><tp:taxon-name><tp:taxon-name-part taxon-name-part-type="genus">Trinomys</tp:taxon-name-part> <tp:taxon-name-part taxon-name-part-type="species">albispinus</tp:taxon-name-part> <tp:taxon-name-part taxon-name-part-type="subspecies">albispinus</tp:taxon-name-part></tp:taxon-name></italic> [sensu <xref ref-type="bibr" rid="B199">Pessôa et al. 2015b</xref> and references therein]). We currently lack access to both the sequence data and the analyses that formed the basis of <xref ref-type="bibr" rid="B199">Pessôa et al.’s (2015b)</xref> views. Regardless, we argue that <italic><tp:taxon-name><tp:taxon-name-part taxon-name-part-type="genus">Trinomys</tp:taxon-name-part> <tp:taxon-name-part taxon-name-part-type="species">minor</tp:taxon-name-part></tp:taxon-name></italic> and <italic><tp:taxon-name><tp:taxon-name-part taxon-name-part-type="genus">Trinomys</tp:taxon-name-part> <tp:taxon-name-part taxon-name-part-type="species">albispinus</tp:taxon-name-part></tp:taxon-name></italic> represent different, valid species, for the following reasons: (1) the two species occur in a geographic context in which no clear barrier to dispersal separate them (see map in <xref ref-type="bibr" rid="B199">Pessôa et al. 2015b</xref>: 1004), and records of both species exists at only 30 km away from each other (see <xref ref-type="bibr" rid="B243">Souza et al. 2006</xref>); (2) the two species present well marked morphological differences (Reis and Pessôa 1995, <xref ref-type="bibr" rid="B201">Pessôa and Strauss 1999</xref>, <xref ref-type="bibr" rid="B243">Souza et al. 2006</xref>), and specimens with intermedium morphological characteristics have not been reported. These aspects strongly suggest that <italic><tp:taxon-name><tp:taxon-name-part taxon-name-part-type="species">minor</tp:taxon-name-part></tp:taxon-name></italic> and <italic><tp:taxon-name><tp:taxon-name-part taxon-name-part-type="species">albispinus</tp:taxon-name-part></tp:taxon-name></italic> do not constitute different subspecies of a single species, but rather that they are valid biological species, able to maintain their morphological differences in close geographic proximity and in absence of barriers to dispersal (i.e., virtually in sympatry) – even if they share the same karyotype and shallow genetic divergences. According to <xref ref-type="bibr" rid="B199">Pessôa et al. (2015b)</xref>, <xref ref-type="bibr" rid="B127">Iack-Ximenes (2005</xref> [an unpublished Ph.D. dissertation]) also recommends treating <italic><tp:taxon-name><tp:taxon-name-part taxon-name-part-type="genus">Trinomys</tp:taxon-name-part> <tp:taxon-name-part taxon-name-part-type="species">minor</tp:taxon-name-part></tp:taxon-name></italic> as a species rather than as a subspecies of <italic><tp:taxon-name><tp:taxon-name-part taxon-name-part-type="genus">Trinomys</tp:taxon-name-part> <tp:taxon-name-part taxon-name-part-type="species">albispinus</tp:taxon-name-part></tp:taxon-name></italic>. A number of potential causes could explain the yet-to-be-confirmed topology described in the species account by <xref ref-type="bibr" rid="B199">Pessôa et al. (2015b)</xref>, including incomplete lineage sorting and other more technical aspects of the analyses and/or data (e.g., saturation of sequences, biases in nucleotide composition). Addressing these possibilities is pending from future publication of the sequence data used in those analyses and from future efforts to obtain nuclear sequence data from populations of <italic><tp:taxon-name><tp:taxon-name-part taxon-name-part-type="genus">Trinomys</tp:taxon-name-part> <tp:taxon-name-part taxon-name-part-type="species">minor</tp:taxon-name-part></tp:taxon-name></italic> and <italic><tp:taxon-name><tp:taxon-name-part taxon-name-part-type="genus">Trinomys</tp:taxon-name-part> <tp:taxon-name-part taxon-name-part-type="species">albispinus</tp:taxon-name-part></tp:taxon-name></italic>.</p></tp:treatment-sec><tp:treatment-sec sec-type="conservation status" id="SECID0ECTCI"><title>Conservation status.</title><p>The red list of the <abbrev xmlns:xlink="http://www.w3.org/1999/xlink" content-type="institution" xlink:title="International Union for the Conservation of Nature" id="ABBRID0EITCI" xlink:type="simple">IUCN</abbrev> ver. 3.1 assigned the category “Least Concern” to <italic><tp:taxon-name><tp:taxon-name-part taxon-name-part-type="genus">Trinomys</tp:taxon-name-part> <tp:taxon-name-part taxon-name-part-type="species">albispinus</tp:taxon-name-part></tp:taxon-name></italic> (see <xref ref-type="bibr" rid="B29">Bonvicino et al. 2016</xref>). The species was not included in the official list of threatened species of Brazil (<xref ref-type="bibr" rid="B130">ICMBIO-MMA 2016</xref>).</p><!--PageBreak--></tp:treatment-sec><ref-list><ref id="B56"><mixed-citation xmlns:xlink="http://www.w3.org/1999/xlink" xlink:type="simple">
          <person-group><name name-style="western"><surname>Carmignotto</surname><given-names>AP</given-names></name><name name-style="western"><surname>de Vivo</surname><given-names>M</given-names></name><name name-style="western"><surname>Langguth</surname><given-names>A</given-names></name></person-group> (<year>2012</year>) Mammals of the Cerrado and Caatinga: distribution patterns of the tropical open biomes of Central South América. In: Patterson BD, Costa LP (Eds) Bones, clones, and biomes: the history and geography of Recent Neotropical mammals. University of Chicago Press, Chicago, Illinois, 203–229. <ext-link xlink:type="simple" ext-link-type="doi" xlink:href="10.7208/chicago/9780226649214.003.0010">https://doi.org/10.7208/chicago/9780226649214.003.0010</ext-link></mixed-citation></ref><ref id="B184"><mixed-citation xmlns:xlink="http://www.w3.org/1999/xlink" xlink:type="simple">
          <person-group><name name-style="western"><surname>Paglia</surname><given-names>AP</given-names></name><name name-style="western"><surname>Fonseca</surname><given-names>GAB</given-names></name><name name-style="western"><surname>Rylands</surname><given-names>AB</given-names></name><name name-style="western"><surname>Herrmann</surname><given-names>G</given-names></name><name name-style="western"><surname>Aguiar</surname><given-names>LMS</given-names></name><name name-style="western"><surname>Chiarello</surname><given-names>AG</given-names></name><name name-style="western"><surname>Leite</surname><given-names>YLR</given-names></name><name name-style="western"><surname>Costa</surname><given-names>LP</given-names></name><name name-style="western"><surname>Siciliano</surname><given-names>S</given-names></name><name name-style="western"><surname>Kierulff</surname><given-names>MCM</given-names></name><name name-style="western"><surname>Mendes</surname><given-names>SL</given-names></name><name name-style="western"><surname>Tavares</surname><given-names>VC</given-names></name><name name-style="western"><surname>Mittermeier</surname><given-names>RA</given-names></name><name name-style="western"><surname>Patton</surname><given-names>JL</given-names></name></person-group> (<year>2012</year>) Annotated Checklist of Brazilian Mammals. 2nd Edition. Occasional Papers in Conservation Biology 6: 1–76. <ext-link xlink:type="simple" ext-link-type="uri" xlink:href="http://www.conservation.org.br/publicacoes/">http://www.conservation.org.br/publicacoes/</ext-link> files/annotated_checklist_of_brazilian_mammals_2nd_edition.pdf</mixed-citation></ref><ref id="B243"><mixed-citation xmlns:xlink="http://www.w3.org/1999/xlink" xlink:type="simple">
          <person-group><name name-style="western"><surname>Souza</surname><given-names>ALG</given-names></name><name name-style="western"><surname>Corrêa</surname><given-names>MMO</given-names></name><name name-style="western"><surname>Pessôa</surname><given-names>LM</given-names></name></person-group> (<year>2006</year>) Morphometric discrimination between <italic><tp:taxon-name><tp:taxon-name-part taxon-name-part-type="genus">Trinomys</tp:taxon-name-part> <tp:taxon-name-part taxon-name-part-type="species">albispinus</tp:taxon-name-part></tp:taxon-name></italic> (I. Geoffroy, 1838) and <italic><tp:taxon-name><tp:taxon-name-part taxon-name-part-type="genus">Trinomys</tp:taxon-name-part> <tp:taxon-name-part taxon-name-part-type="species">minor</tp:taxon-name-part></tp:taxon-name></italic> (Reis &amp; Pessôa, 1995) from Chapada Diamantina, Bahia, Brazil, and the karyotype of <italic><tp:taxon-name><tp:taxon-name-part taxon-name-part-type="genus">Trinomys</tp:taxon-name-part> <tp:taxon-name-part taxon-name-part-type="species">albispinus</tp:taxon-name-part></tp:taxon-name></italic> (<tp:taxon-name><tp:taxon-name-part taxon-name-part-type="order">Rodentia</tp:taxon-name-part></tp:taxon-name>, <tp:taxon-name><tp:taxon-name-part taxon-name-part-type="family">Echimyidae</tp:taxon-name-part></tp:taxon-name>). Arquivos do Museu Nacional, Rio de Janeiro 64(4): 325–332.</mixed-citation></ref><ref id="B199"><mixed-citation xmlns:xlink="http://www.w3.org/1999/xlink" xlink:type="simple">
          <person-group><name name-style="western"><surname>Pessôa</surname><given-names>LM</given-names></name><name name-style="western"><surname>Tavares</surname><given-names>WC</given-names></name><name name-style="western"><surname>de Oliveira</surname><given-names>JA</given-names></name><name name-style="western"><surname>Patton</surname><given-names>JL</given-names></name></person-group> (<year>2015b</year>) Genus <italic><tp:taxon-name><tp:taxon-name-part taxon-name-part-type="genus">Trinomys</tp:taxon-name-part></tp:taxon-name></italic> Thomas, 1921. In: Patton JL, Pardiñas UFJ, D’Elía G (Eds) Mammals of South America (Vol. 2) – Rodents. The University of Chicago Press, Chicago, 999–119.</mixed-citation></ref><ref id="B135"><mixed-citation xmlns:xlink="http://www.w3.org/1999/xlink" xlink:type="simple">
          <person-group><name name-style="western"><surname>Leal-Mesquita</surname><given-names>ER</given-names></name><name name-style="western"><surname>Yonenaga-Yassuda</surname><given-names>Y</given-names></name><name name-style="western"><surname>Chu</surname><given-names>TH</given-names></name><name name-style="western"><surname>Rocha</surname><given-names>PLB</given-names></name></person-group> (<year>1992</year>) Chromosomal characterization and comparative cytogenetic analysis of two species of <italic><tp:taxon-name><tp:taxon-name-part taxon-name-part-type="genus">Proechimys</tp:taxon-name-part></tp:taxon-name></italic> (<tp:taxon-name><tp:taxon-name-part taxon-name-part-type="family">Echimyidae</tp:taxon-name-part></tp:taxon-name>, <tp:taxon-name><tp:taxon-name-part taxon-name-part-type="order">Rodentia</tp:taxon-name-part></tp:taxon-name>) from the Caatinga domain of state of Bahia, Brazil. Caryologia 45: 197–212. <ext-link xlink:type="simple" ext-link-type="doi" xlink:href="10.1080/00087114.1992.10797223">https://doi.org/10.1080/00087114.1992.10797223</ext-link></mixed-citation></ref><ref id="B241"><mixed-citation xmlns:xlink="http://www.w3.org/1999/xlink" xlink:type="simple">
          <person-group><name name-style="western"><surname>Souza</surname><given-names>ALG</given-names></name></person-group> (<year>2011</year>) Sistemática integrativa e abordagem biogeográfica de linhagens de roedores da Caatinga. Ph.D. diss., Museu Nacional, Universida de Federal do Rio de Janeiro, Brazil.</mixed-citation></ref><ref id="B201"><mixed-citation xmlns:xlink="http://www.w3.org/1999/xlink" xlink:type="simple">
          <person-group><name name-style="western"><surname>Pessôa</surname><given-names>LM</given-names></name><name name-style="western"><surname>Strauss</surname><given-names>RE</given-names></name></person-group> (<year>1999</year>) Cranial size and shape variation, pelage and bacular morphology, and subspecific differentiation in spiny rats, <italic><tp:taxon-name><tp:taxon-name-part taxon-name-part-type="genus">Proechimys</tp:taxon-name-part> <tp:taxon-name-part taxon-name-part-type="species">albispinus</tp:taxon-name-part></tp:taxon-name></italic> (I. Geoffroy, 1838), from northeastern Brazil. Bonner Zoologische Beiträge 48: 231–243.</mixed-citation></ref><ref id="B127"><mixed-citation xmlns:xlink="http://www.w3.org/1999/xlink" xlink:type="simple">
          <person-group><name name-style="western"><surname>Iack-Ximenes</surname><given-names>GE</given-names></name></person-group> (<year>2005</year>) Sistemática de <italic><tp:taxon-name><tp:taxon-name-part taxon-name-part-type="genus">Trinomys</tp:taxon-name-part></tp:taxon-name></italic> Thomas, 1921 (<tp:taxon-name><tp:taxon-name-part taxon-name-part-type="order">Rodentia</tp:taxon-name-part></tp:taxon-name>, <tp:taxon-name><tp:taxon-name-part taxon-name-part-type="infraorder">Hystricognathi</tp:taxon-name-part></tp:taxon-name>, <tp:taxon-name><tp:taxon-name-part taxon-name-part-type="family">Echimyidae</tp:taxon-name-part></tp:taxon-name>). Ph.D. diss., Universidade de São Paulo, Departamento de Zoologia, São Paulo, Brazil. <ext-link xlink:type="simple" ext-link-type="doi" xlink:href="10.1111/j.1523-1739.2005.00702.x">https://doi.org/10.1111/j.1523-1739.2005.00702.x</ext-link></mixed-citation></ref><ref id="B29"><mixed-citation xmlns:xlink="http://www.w3.org/1999/xlink" xlink:type="simple">
          <person-group><name name-style="western"><surname>Bonvicino</surname><given-names>CR</given-names></name><name name-style="western"><surname>Catzeflis</surname><given-names>F</given-names></name><name name-style="western"><surname>Patton</surname><given-names>JL</given-names></name><name name-style="western"><surname>Percequillo</surname><given-names>A</given-names></name><name name-style="western"><surname>Weksler</surname><given-names>M</given-names></name></person-group> (<year>2016</year>) <italic><tp:taxon-name><tp:taxon-name-part taxon-name-part-type="genus">Trinomys</tp:taxon-name-part> <tp:taxon-name-part taxon-name-part-type="species">albispinus</tp:taxon-name-part></tp:taxon-name></italic>. The IUCN Red List of Threatened Species 2016: e.T18272A22211739. <ext-link xlink:type="simple" ext-link-type="uri" xlink:href="http://www.iucnredlist.org/details/18272/0">http://www.iucnredlist.org/details/18272/0</ext-link> [Downloaded on 15 October 2016]</mixed-citation></ref><ref id="B130"><mixed-citation xmlns:xlink="http://www.w3.org/1999/xlink" xlink:type="simple">
          <institution xlink:type="simple">ICMBio-MMA</institution> (<institution xlink:type="simple">Instituto Chico Mendes, Ministério do Meio Ambiemte</institution>) (<year>2016</year>) Executive summary of Brazil red book of threatened species of fauna. Instituto Chico Mendes de Conservação da Biodiversidade. <ext-link xlink:type="simple" ext-link-type="uri" xlink:href="http://www.icmbio.gov.br/portal/images/stories/comunicacao/publicacoes/publicacoes-diversas/dcom_sumario_executivo_livro_vermelho_ed_2016.pdf">http://www.icmbio.gov.br/portal/images/stories/comunicacao/publicacoes/publicacoes-diversas/dcom_sumario_executivo_livro_vermelho_ed_2016.pdf</ext-link> [Accessed on December 19th, 2016]</mixed-citation></ref></ref-list></tp:taxon-treatment>
