# Supplementary material for: The mammalian faunas endemic to the Cerrado and the Caatinga
Source: Zookeys. 2017 Jan 10;(644):105–57. doi: 10.3897/zookeys.644.10827 (PMC5242261; doi:10.3897/zookeys.644.10827)
Supplement: XML Treatment for Trinomys minor [file zookeys.644.10827-treatment42.xml]

<!DOCTYPE tp:taxon-treatment
  PUBLIC "-//TaxonX//DTD Taxonomic Treatment Publishing DTD v0 20100105//EN" "tax-treatment-NSO.dtd">
<tp:taxon-treatment xmlns:tp="http://www.plazi.org/taxpub"><tp:treatment-meta><kwd-group><label>Taxon classification</label><kwd><named-content content-type="kingdom">Animalia</named-content></kwd><kwd><named-content content-type="order">Rodentia</named-content></kwd><kwd><named-content content-type="family">Echimyidae</named-content></kwd></kwd-group><mixed-citation publication-type="journal"><person-group><name><surname>Gutiérrez</surname><given-names>Eliécer E.</given-names></name><name><surname>Marinho-Filho</surname><given-names>Jader</given-names></name></person-group><article-title>The mammalian faunas endemic to the Cerrado and the Caatinga</article-title><source>Zookeys</source><day>10</day><month>1</month><year>2017</year><volume>2017</volume><issue>644</issue><fpage>105</fpage><lpage>157</lpage><pub-id pub-id-type="doi">10.3897/zookeys.644.10827</pub-id></mixed-citation></tp:treatment-meta><tp:nomenclature><tp:taxon-name>
                <tp:taxon-name-part taxon-name-part-type="genus">Trinomys</tp:taxon-name-part>
                <tp:taxon-name-part taxon-name-part-type="species">minor</tp:taxon-name-part>
              </tp:taxon-name><tp:taxon-authority>(Reis &amp; Pessôa, 1995)</tp:taxon-authority></tp:nomenclature><tp:treatment-sec sec-type="distribution" id="SECID0EAVCI"><title>Distribution.</title><p>
                <italic><tp:taxon-name><tp:taxon-name-part taxon-name-part-type="genus">Trinomys</tp:taxon-name-part> <tp:taxon-name-part taxon-name-part-type="species">minor</tp:taxon-name-part></tp:taxon-name></italic> is endemic to the Cerrado and the Caatinga (not <xref ref-type="bibr" rid="B56">Carmignotto et al. 2012</xref>, <xref ref-type="bibr" rid="B184">Paglia et al. 2012</xref>), and has been recorded in the Brazilian state of Bahia (<xref ref-type="bibr" rid="B199">Pessôa et al. 2015b</xref>).</p></tp:treatment-sec><tp:treatment-sec sec-type="Taxonomy" id="SECID0E3VCI"><title>Taxonomy.</title><p>See the Taxonomy section of <italic><tp:taxon-name><tp:taxon-name-part taxon-name-part-type="genus">Trinomys</tp:taxon-name-part> <tp:taxon-name-part taxon-name-part-type="species">albispinus</tp:taxon-name-part></tp:taxon-name></italic> (above).</p></tp:treatment-sec><tp:treatment-sec sec-type="conservation status" id="SECID0EMWCI"><title>Conservation status.</title><p>The red list of the <abbrev xmlns:xlink="http://www.w3.org/1999/xlink" content-type="institution" xlink:title="International Union for the Conservation of Nature" id="ABBRID0ESWCI" xlink:type="simple">IUCN</abbrev> ver. 3.1 has not yet attempted to evaluate the extinction risk of <italic><tp:taxon-name><tp:taxon-name-part taxon-name-part-type="genus">Trinomys</tp:taxon-name-part> <tp:taxon-name-part taxon-name-part-type="species">minor</tp:taxon-name-part></tp:taxon-name></italic>, and although the <abbrev xmlns:xlink="http://www.w3.org/1999/xlink" content-type="institution" xlink:title="International Union for the Conservation of Nature" id="ABBRID0EBXCI" xlink:type="simple">IUCN</abbrev> acknowledged that the <xref ref-type="bibr" rid="B127">Iack-Ximenes’s (2005)</xref> unpublished Ph.D. dissertation concluded that <italic><tp:taxon-name><tp:taxon-name-part taxon-name-part-type="species">minor</tp:taxon-name-part></tp:taxon-name></italic> merited species-level recognition, it treated <italic><tp:taxon-name><tp:taxon-name-part taxon-name-part-type="species">minor</tp:taxon-name-part></tp:taxon-name></italic> as a subspecies of <italic><tp:taxon-name><tp:taxon-name-part taxon-name-part-type="genus">Trinomys</tp:taxon-name-part> <tp:taxon-name-part taxon-name-part-type="species">albispinus</tp:taxon-name-part></tp:taxon-name></italic> (see <xref ref-type="bibr" rid="B29">Bonvicino et al. 2016</xref>). The species was not included in the official list of threatened species of Brazil (<xref ref-type="bibr" rid="B130">ICMBIO-MMA 2016</xref>).</p></tp:treatment-sec><ref-list><ref id="B56"><mixed-citation xmlns:xlink="http://www.w3.org/1999/xlink" xlink:type="simple">
          <person-group><name name-style="western"><surname>Carmignotto</surname><given-names>AP</given-names></name><name name-style="western"><surname>de Vivo</surname><given-names>M</given-names></name><name name-style="western"><surname>Langguth</surname><given-names>A</given-names></name></person-group> (<year>2012</year>) Mammals of the Cerrado and Caatinga: distribution patterns of the tropical open biomes of Central South América. In: Patterson BD, Costa LP (Eds) Bones, clones, and biomes: the history and geography of Recent Neotropical mammals. University of Chicago Press, Chicago, Illinois, 203–229. <ext-link xlink:type="simple" ext-link-type="doi" xlink:href="10.7208/chicago/9780226649214.003.0010">https://doi.org/10.7208/chicago/9780226649214.003.0010</ext-link></mixed-citation></ref><ref id="B184"><mixed-citation xmlns:xlink="http://www.w3.org/1999/xlink" xlink:type="simple">
          <person-group><name name-style="western"><surname>Paglia</surname><given-names>AP</given-names></name><name name-style="western"><surname>Fonseca</surname><given-names>GAB</given-names></name><name name-style="western"><surname>Rylands</surname><given-names>AB</given-names></name><name name-style="western"><surname>Herrmann</surname><given-names>G</given-names></name><name name-style="western"><surname>Aguiar</surname><given-names>LMS</given-names></name><name name-style="western"><surname>Chiarello</surname><given-names>AG</given-names></name><name name-style="western"><surname>Leite</surname><given-names>YLR</given-names></name><name name-style="western"><surname>Costa</surname><given-names>LP</given-names></name><name name-style="western"><surname>Siciliano</surname><given-names>S</given-names></name><name name-style="western"><surname>Kierulff</surname><given-names>MCM</given-names></name><name name-style="western"><surname>Mendes</surname><given-names>SL</given-names></name><name name-style="western"><surname>Tavares</surname><given-names>VC</given-names></name><name name-style="western"><surname>Mittermeier</surname><given-names>RA</given-names></name><name name-style="western"><surname>Patton</surname><given-names>JL</given-names></name></person-group> (<year>2012</year>) Annotated Checklist of Brazilian Mammals. 2nd Edition. Occasional Papers in Conservation Biology 6: 1–76. <ext-link xlink:type="simple" ext-link-type="uri" xlink:href="http://www.conservation.org.br/publicacoes/">http://www.conservation.org.br/publicacoes/</ext-link> files/annotated_checklist_of_brazilian_mammals_2nd_edition.pdf</mixed-citation></ref><ref id="B199"><mixed-citation xmlns:xlink="http://www.w3.org/1999/xlink" xlink:type="simple">
          <person-group><name name-style="western"><surname>Pessôa</surname><given-names>LM</given-names></name><name name-style="western"><surname>Tavares</surname><given-names>WC</given-names></name><name name-style="western"><surname>de Oliveira</surname><given-names>JA</given-names></name><name name-style="western"><surname>Patton</surname><given-names>JL</given-names></name></person-group> (<year>2015b</year>) Genus <italic><tp:taxon-name><tp:taxon-name-part taxon-name-part-type="genus">Trinomys</tp:taxon-name-part></tp:taxon-name></italic> Thomas, 1921. In: Patton JL, Pardiñas UFJ, D’Elía G (Eds) Mammals of South America (Vol. 2) – Rodents. The University of Chicago Press, Chicago, 999–119.</mixed-citation></ref><ref id="B127"><mixed-citation xmlns:xlink="http://www.w3.org/1999/xlink" xlink:type="simple">
          <person-group><name name-style="western"><surname>Iack-Ximenes</surname><given-names>GE</given-names></name></person-group> (<year>2005</year>) Sistemática de <italic><tp:taxon-name><tp:taxon-name-part taxon-name-part-type="genus">Trinomys</tp:taxon-name-part></tp:taxon-name></italic> Thomas, 1921 (<tp:taxon-name><tp:taxon-name-part taxon-name-part-type="order">Rodentia</tp:taxon-name-part></tp:taxon-name>, <tp:taxon-name><tp:taxon-name-part taxon-name-part-type="infraorder">Hystricognathi</tp:taxon-name-part></tp:taxon-name>, <tp:taxon-name><tp:taxon-name-part taxon-name-part-type="family">Echimyidae</tp:taxon-name-part></tp:taxon-name>). Ph.D. diss., Universidade de São Paulo, Departamento de Zoologia, São Paulo, Brazil. <ext-link xlink:type="simple" ext-link-type="doi" xlink:href="10.1111/j.1523-1739.2005.00702.x">https://doi.org/10.1111/j.1523-1739.2005.00702.x</ext-link></mixed-citation></ref><ref id="B29"><mixed-citation xmlns:xlink="http://www.w3.org/1999/xlink" xlink:type="simple">
          <person-group><name name-style="western"><surname>Bonvicino</surname><given-names>CR</given-names></name><name name-style="western"><surname>Catzeflis</surname><given-names>F</given-names></name><name name-style="western"><surname>Patton</surname><given-names>JL</given-names></name><name name-style="western"><surname>Percequillo</surname><given-names>A</given-names></name><name name-style="western"><surname>Weksler</surname><given-names>M</given-names></name></person-group> (<year>2016</year>) <italic><tp:taxon-name><tp:taxon-name-part taxon-name-part-type="genus">Trinomys</tp:taxon-name-part> <tp:taxon-name-part taxon-name-part-type="species">albispinus</tp:taxon-name-part></tp:taxon-name></italic>. The IUCN Red List of Threatened Species 2016: e.T18272A22211739. <ext-link xlink:type="simple" ext-link-type="uri" xlink:href="http://www.iucnredlist.org/details/18272/0">http://www.iucnredlist.org/details/18272/0</ext-link> [Downloaded on 15 October 2016]</mixed-citation></ref><ref id="B130"><mixed-citation xmlns:xlink="http://www.w3.org/1999/xlink" xlink:type="simple">
          <institution xlink:type="simple">ICMBio-MMA</institution> (<institution xlink:type="simple">Instituto Chico Mendes, Ministério do Meio Ambiemte</institution>) (<year>2016</year>) Executive summary of Brazil red book of threatened species of fauna. Instituto Chico Mendes de Conservação da Biodiversidade. <ext-link xlink:type="simple" ext-link-type="uri" xlink:href="http://www.icmbio.gov.br/portal/images/stories/comunicacao/publicacoes/publicacoes-diversas/dcom_sumario_executivo_livro_vermelho_ed_2016.pdf">http://www.icmbio.gov.br/portal/images/stories/comunicacao/publicacoes/publicacoes-diversas/dcom_sumario_executivo_livro_vermelho_ed_2016.pdf</ext-link> [Accessed on December 19th, 2016]</mixed-citation></ref></ref-list></tp:taxon-treatment>
