# Supplementary material for: The mammalian faunas endemic to the Cerrado and the Caatinga
Source: Zookeys. 2017 Jan 10;(644):105–57. doi: 10.3897/zookeys.644.10827 (PMC5242261; doi:10.3897/zookeys.644.10827)
Supplement: XML Treatment for Trinomys yonenagae [file zookeys.644.10827-treatment43.xml]

<!DOCTYPE tp:taxon-treatment
  PUBLIC "-//TaxonX//DTD Taxonomic Treatment Publishing DTD v0 20100105//EN" "tax-treatment-NSO.dtd">
<tp:taxon-treatment xmlns:tp="http://www.plazi.org/taxpub"><tp:treatment-meta><kwd-group><label>Taxon classification</label><kwd><named-content content-type="kingdom">Animalia</named-content></kwd><kwd><named-content content-type="order">Rodentia</named-content></kwd><kwd><named-content content-type="family">Echimyidae</named-content></kwd></kwd-group><mixed-citation publication-type="journal"><person-group><name><surname>Gutiérrez</surname><given-names>Eliécer E.</given-names></name><name><surname>Marinho-Filho</surname><given-names>Jader</given-names></name></person-group><article-title>The mammalian faunas endemic to the Cerrado and the Caatinga</article-title><source>Zookeys</source><day>10</day><month>1</month><year>2017</year><volume>2017</volume><issue>644</issue><fpage>105</fpage><lpage>157</lpage><pub-id pub-id-type="doi">10.3897/zookeys.644.10827</pub-id></mixed-citation></tp:treatment-meta><tp:nomenclature><tp:taxon-name>
                <tp:taxon-name-part taxon-name-part-type="genus">Trinomys</tp:taxon-name-part>
                <tp:taxon-name-part taxon-name-part-type="species">yonenagae</tp:taxon-name-part>
              </tp:taxon-name><tp:taxon-authority>(Rocha, 1996)</tp:taxon-authority></tp:nomenclature><tp:treatment-sec sec-type="distribution" id="SECID0EQZCI"><title>Distribution.</title><p>
                <italic><tp:taxon-name><tp:taxon-name-part taxon-name-part-type="genus">Trinomys</tp:taxon-name-part> <tp:taxon-name-part taxon-name-part-type="species">yonenagae</tp:taxon-name-part></tp:taxon-name></italic> is endemic to the Caatinga, and has been recorded in the Brazilian state of Bahia (Rocha 1995, <xref ref-type="bibr" rid="B199">Pessôa et al. 2015b</xref>, <xref ref-type="bibr" rid="B248">Tavares et al. 2016</xref>).</p></tp:treatment-sec><tp:treatment-sec sec-type="conservation status" id="SECID0EI1CI"><title>Conservation status.</title><p>The red list of the <abbrev xmlns:xlink="http://www.w3.org/1999/xlink" content-type="institution" xlink:title="International Union for the Conservation of Nature" id="ABBRID0EO1CI" xlink:type="simple">IUCN</abbrev> ver. 3.1 assigned the category “Endangered” to <italic><tp:taxon-name><tp:taxon-name-part taxon-name-part-type="genus">Trinomys</tp:taxon-name-part> <tp:taxon-name-part taxon-name-part-type="species">yonenagae</tp:taxon-name-part></tp:taxon-name></italic> (see <xref ref-type="bibr" rid="B211">Roach and Naylor 2016a</xref>). The species appears in the official list of threatened species of Brazil with the category “Endangered” (<xref ref-type="bibr" rid="B130">ICMBIO-MMA 2016</xref>).</p></tp:treatment-sec><ref-list><ref id="B199"><mixed-citation xmlns:xlink="http://www.w3.org/1999/xlink" xlink:type="simple">
          <person-group><name name-style="western"><surname>Pessôa</surname><given-names>LM</given-names></name><name name-style="western"><surname>Tavares</surname><given-names>WC</given-names></name><name name-style="western"><surname>de Oliveira</surname><given-names>JA</given-names></name><name name-style="western"><surname>Patton</surname><given-names>JL</given-names></name></person-group> (<year>2015b</year>) Genus <italic><tp:taxon-name><tp:taxon-name-part taxon-name-part-type="genus">Trinomys</tp:taxon-name-part></tp:taxon-name></italic> Thomas, 1921. In: Patton JL, Pardiñas UFJ, D’Elía G (Eds) Mammals of South America (Vol. 2) – Rodents. The University of Chicago Press, Chicago, 999–119.</mixed-citation></ref><ref id="B248"><mixed-citation xmlns:xlink="http://www.w3.org/1999/xlink" xlink:type="simple">
          <person-group><name name-style="western"><surname>Tavares</surname><given-names>WC</given-names></name><name name-style="western"><surname>Pessôa</surname><given-names>LM</given-names></name><name name-style="western"><surname>Seuánez</surname><given-names>HN</given-names></name></person-group> (<year>2016</year>) Stability and acceleration of phenotypic evolution in spiny rats (<italic><tp:taxon-name><tp:taxon-name-part taxon-name-part-type="genus">Trinomys</tp:taxon-name-part></tp:taxon-name></italic>, <tp:taxon-name><tp:taxon-name-part taxon-name-part-type="family">Echimyidae</tp:taxon-name-part></tp:taxon-name>) across different environments. Zoological Journal of the Linnean Society 178: 149–162. <ext-link xlink:type="simple" ext-link-type="doi" xlink:href="10.1111/zoj.12406">https://doi.org/10.1111/zoj.12406</ext-link></mixed-citation></ref><ref id="B211"><mixed-citation xmlns:xlink="http://www.w3.org/1999/xlink" xlink:type="simple">
          <person-group><name name-style="western"><surname>Roach</surname><given-names>N</given-names></name><name name-style="western"><surname>Naylor</surname><given-names>L</given-names></name></person-group> (<year>2016a</year>) <italic><tp:taxon-name><tp:taxon-name-part taxon-name-part-type="genus">Trinomys</tp:taxon-name-part> <tp:taxon-name-part taxon-name-part-type="species">yonenagae</tp:taxon-name-part></tp:taxon-name></italic>. The IUCN Red List of Threatened Species 2016: e.T136414A22212204. <ext-link xlink:type="simple" ext-link-type="uri" xlink:href="http://www.iucnredlist.org/details/136414/0">http://www.iucnredlist.org/details/136414/0</ext-link> [Downloaded 15 October 2016]</mixed-citation></ref><ref id="B130"><mixed-citation xmlns:xlink="http://www.w3.org/1999/xlink" xlink:type="simple">
          <institution xlink:type="simple">ICMBio-MMA</institution> (<institution xlink:type="simple">Instituto Chico Mendes, Ministério do Meio Ambiemte</institution>) (<year>2016</year>) Executive summary of Brazil red book of threatened species of fauna. Instituto Chico Mendes de Conservação da Biodiversidade. <ext-link xlink:type="simple" ext-link-type="uri" xlink:href="http://www.icmbio.gov.br/portal/images/stories/comunicacao/publicacoes/publicacoes-diversas/dcom_sumario_executivo_livro_vermelho_ed_2016.pdf">http://www.icmbio.gov.br/portal/images/stories/comunicacao/publicacoes/publicacoes-diversas/dcom_sumario_executivo_livro_vermelho_ed_2016.pdf</ext-link> [Accessed on December 19th, 2016]</mixed-citation></ref></ref-list></tp:taxon-treatment>
